# Supplementary material for: N′-[(E)-2-Fluoro­benzyl­idene]benzo­hydrazide
Source: Acta Crystallogr Sect E Struct Rep Online. 2013 Nov 27;69(Pt 12):o1828. doi: 10.1107/S1600536813031747 (PMC3885076; doi:10.1107/S1600536813031747)
Supplement: Supplementary file 1 [file e-69-o1828-sup1.cif]

##############################################################################
#                                                                            #
# This CIF contains the data in a paper accepted for publication in          #
# Acta Crystallographica Section E. It conforms to the requirements of       #
# Notes for Authors for Acta Crystallographica Section E, and has been       #
# peer reviewed under the auspices of the IUCr Commission on Journals.       #
#                                                                            #
# Full details of the Crystallographic Information File format               #
# are given in the paper "The Crystallographic Information File (CIF):       #
# a New Standard Archive File for Crystallography" by S. R. Hall, F. H.      #
# Allen and I. D. Brown [Acta Cryst. (1991), A47, 655-685].                  #
#                                                                            #
# The current version of the core CIF dictionary is obtainable from          #
# ftp://ftp.iucr.org/pub/cif_core.dic.                                       #
#                                                                            #
# Software is freely available for graphical display of the structure(s)     #
# in this CIF. For information consult the CIF software page                 #
# http://www.iucr.org/resources/cif/software.                                #
#                                                                            #
# This file may be used for bona fide research purposes within the           #
# scientific community so long as proper attribution is given to the journal # 
# article from which it was obtained.                                        #
#                                                                            #
##############################################################################
data_Global
_audit_creation_method     SHELXL-97
_journal_data_validation_number     ?
_journal_date_recd_electronic     2013-10-25
_journal_date_accepted     2013-11-21
_journal_name_full     'Acta Crystallographica, Section E'
_journal_year     2013
_journal_volume     69
_journal_issue     12
_journal_page_first     o1828
_journal_page_last     o1828
_journal_paper_category     QO
_journal_paper_doi     10.1107/S1600536813031747
_journal_coeditor_code     YK2100
_publ_contact_author_name     'M. Sithambaresan'
_publ_contact_author_address
;
Department of Chemistry
Faculty of Science
Eastern University
Chenkalady
Sri Lanka
;
_publ_contact_author_email     'eesans@yahoo.com'
_publ_contact_author_fax     '94-65-2240758'
_publ_contact_author_phone     '94-65-2240755'
_publ_section_title
;
<i>N</i>'-[(<i>E</i>)-2-Fluorobenzylidene]benzohydrazide
;
loop_
    _publ_author_name
    _publ_author_address
    'P. B. Sreeja'
;
      Department of Chemistry
      Christ University
      Hosur Road
      Bangalore 560 029
      Karnataka, India
;
    'M. Sithambaresan'
;
      Department of Chemistry
      Faculty of Science
      Eastern University, Sri Lanka
      Chenkalady
      Sri Lanka
;
    'N. Aiswarya'
;
      Department of Applied Chemistry
      Cochin University of Science and Technology
      Kochi 682 022
      India
;
    'M. R. Prathapachandra Kurup'
;
      Department of Applied Chemistry
      Cochin University of Science and Technology
      Kochi 682 022
      India
;
data_I
_audit_creation_method     SHELXL-97
_database_code_depnum_ccdc_archive     'CCDC 964615'
_chemical_name_systematic
;
<i>N</i>'-[(<i>E</i>)-2-Fluorobenzylidene]benzohydrazide
;
_chemical_name_common     ?
_chemical_formula_moiety     'C14 H11 F N2 O'
_chemical_formula_sum     'C14 H11 F N2 O'
_chemical_formula_iupac     'C14 H11 F N2 O'
_chemical_formula_weight     242.25
_chemical_melting_point     ?
_symmetry_cell_setting     monoclinic
_symmetry_space_group_name_H-M     'P 21/n'
_symmetry_space_group_name_Hall     '-P 2yn'
loop_
    _symmetry_equiv_pos_as_xyz
    'x, y, z'
    '-x+1/2, y+1/2, -z+1/2'
    '-x, -y, -z'
    'x-1/2, -y-1/2, z-1/2'
_cell_length_a     9.7010(6)
_cell_length_b     17.4114(13)
_cell_length_c     15.0020(10)
_cell_angle_alpha     90.00
_cell_angle_beta     104.126(4)
_cell_angle_gamma     90.00
_cell_volume     2457.3(3)
_cell_formula_units_Z     8
_cell_measurement_reflns_used     4473
_cell_measurement_theta_min     4.679
_cell_measurement_theta_max     48.244
_cell_measurement_temperature     296(2)
_exptl_crystal_description     block
_exptl_crystal_colour     'colourless'
_exptl_crystal_size_max     0.35
_exptl_crystal_size_mid     0.30
_exptl_crystal_size_min     0.25
_exptl_crystal_density_diffrn     1.310
_exptl_crystal_density_meas     ?
_exptl_crystal_density_method     'not measured'
_exptl_crystal_F_000     1008
_exptl_absorpt_coefficient_mu     0.095
_exptl_absorpt_correction_type     multi-scan
_exptl_absorpt_process_details     '(SADABS; Bruker, 2007)'
_exptl_absorpt_correction_T_min     0.9676
_exptl_absorpt_correction_T_max     0.9767
_exptl_special_details
;
;
_diffrn_ambient_temperature     296(2)
_diffrn_radiation_type     MoK\a
_diffrn_radiation_wavelength     0.71073
_diffrn_radiation_source     'fine-focus sealed tube'
_diffrn_radiation_monochromator     graphite
_diffrn_measurement_device_type     'Bruker Kappa APEXII CCD area-detector'
_diffrn_measurement_method     '\w and \f scan'
_diffrn_detector_area_resol_mean     8.33
_diffrn_reflns_number     18766
_diffrn_reflns_av_R_equivalents     0.0263
_diffrn_reflns_av_sigmaI/netI     0.0350
_diffrn_reflns_theta_min     2.46
_diffrn_reflns_theta_max     28.31
_diffrn_reflns_theta_full     28.31
_diffrn_measured_fraction_theta_max     0.977
_diffrn_measured_fraction_theta_full     0.977
_diffrn_reflns_limit_h_min     -12
_diffrn_reflns_limit_h_max     11
_diffrn_reflns_limit_k_min     -23
_diffrn_reflns_limit_k_max     17
_diffrn_reflns_limit_l_min     -19
_diffrn_reflns_limit_l_max     19
_diffrn_standards_number     0
_diffrn_standards_interval_count     ?
_diffrn_standards_interval_time     ?
_diffrn_standards_decay_%     ?
_refine_special_details
;
Refinement of <i>F</i>^2^ against ALL reflections. The weighted <i>R</i>-factor
<i>wR</i> and goodness of fit <i>S</i> are based on <i>F</i>^2^, conventional
<i>R</i>-factors <i>R</i> are based on <i>F</i>, with <i>F</i> set to zero for
negative <i>F</i>^2^. The threshold expression of <i>F</i>^2^ >
\s(<i>F</i>^2^) is used only for calculating <i>R</i>-factors(gt) <i>etc</i>.
and is not relevant to the choice of reflections for refinement.
<i>R</i>-factors based on <i>F</i>^2^ are statistically about twice as large
as those based on <i>F</i>, and <i>R</i>- factors based on ALL data will be
even larger.
;
_reflns_number_total     6111
_reflns_number_gt     3320
_reflns_threshold_expression     I>2sigma(I)
_refine_ls_structure_factor_coef     Fsqd
_refine_ls_matrix_type     full
_refine_ls_R_factor_all     0.1016
_refine_ls_R_factor_gt     0.0503
_refine_ls_wR_factor_gt     0.1315
_refine_ls_wR_factor_ref     0.1649
_refine_ls_goodness_of_fit_ref     1.002
_refine_ls_restrained_S_all     1.002
_refine_ls_number_reflns     5972
_refine_ls_number_parameters     333
_refine_ls_number_restraints     2
_refine_ls_hydrogen_treatment     mixed
_refine_ls_weighting_scheme     calc
_refine_ls_weighting_details
         'calc w=1/[\s^2^(Fo^2^)+(0.0763P)^2^+0.4072P] where P=(Fo^2^+2Fc^2^)/3'
_atom_sites_solution_hydrogens     geom
_atom_sites_solution_primary     direct
_atom_sites_solution_secondary     difmap
_refine_ls_shift/su_max     0.001
_refine_ls_shift/su_mean     0.000
_refine_diff_density_max     0.210
_refine_diff_density_min     -0.166
_refine_ls_extinction_method     none
_refine_ls_extinction_coef     ?
loop_
    _atom_type_symbol
    _atom_type_description
    _atom_type_scat_dispersion_real
    _atom_type_scat_dispersion_imag
    _atom_type_scat_source
    'C' 'C' 0.0033 0.0016
                         'International Tables Vol C Tables 4.2.6.8 and 6.1.1.4'
    'H' 'H' 0.0000 0.0000
                         'International Tables Vol C Tables 4.2.6.8 and 6.1.1.4'
    'N' 'N' 0.0061 0.0033
                         'International Tables Vol C Tables 4.2.6.8 and 6.1.1.4'
    'O' 'O' 0.0106 0.0060
                         'International Tables Vol C Tables 4.2.6.8 and 6.1.1.4'
    'F' 'F' 0.0171 0.0103
                         'International Tables Vol C Tables 4.2.6.8 and 6.1.1.4'
_computing_data_collection     'APEX2 (Bruker, 2007)'
_computing_cell_refinement     'SAINT (Bruker, 2007)'
_computing_data_reduction     'SAINT (Bruker, 2007)'
_computing_structure_solution     'SHELXS97 (Sheldrick, 2008)'
_computing_structure_refinement     'SHELXL97 (Sheldrick, 2008)'
_computing_molecular_graphics
          'ORTEP-3 for Windows (Farrugia, 2012) and DIAMOND (Brandenburg, 2010)'
_computing_publication_material
                        'SHELXL97 (Sheldrick, 2008) and publCIF (Westrip, 2010)'
loop_
    _atom_site_type_symbol
    _atom_site_label
    _atom_site_fract_x
    _atom_site_fract_y
    _atom_site_fract_z
    _atom_site_U_iso_or_equiv
    _atom_site_adp_type
    _atom_site_calc_flag
    _atom_site_refinement_flags
    _atom_site_occupancy
    _atom_site_symmetry_multiplicity
    _atom_site_disorder_assembly
    _atom_site_disorder_group
    F F1 0.46744(16) 0.52151(9) 0.31008(10) 0.0961(5) Uani d . 1 1 . .
    F F2 0.04425(16) 0.24110(10) 0.23115(9) 0.0973(5) Uani d . 1 1 . .
    O O1 0.42500(14) 0.14776(8) 0.21005(9) 0.0613(4) Uani d . 1 1 . .
    O O2 0.28675(14) 0.15829(9) -0.13577(9) 0.0630(4) Uani d . 1 1 . .
    N N1 0.44609(15) 0.29885(10) 0.23441(10) 0.0513(4) Uani d . 1 1 . .
    N N2 0.54248(16) 0.24863(9) 0.28584(10) 0.0505(4) Uani d D 1 1 . .
    N N3 0.16870(15) 0.19149(9) 0.00186(10) 0.0490(4) Uani d . 1 1 . .
    N N4 0.30586(16) 0.16402(10) 0.01524(11) 0.0512(4) Uani d D 1 1 . .
    C C1 0.3744(2) 0.50230(12) 0.23098(15) 0.0591(5) Uani d . 1 1 . .
    C C2 0.2916(3) 0.55868(13) 0.18222(19) 0.0736(6) Uani d . 1 1 . .
    H H2 0.3001 0.6092 0.2028 0.088 Uiso calc R 1 1 . .
    C C3 0.1957(3) 0.53942(15) 0.1024(2) 0.0862(8) Uani d . 1 1 . .
    H H3 0.1382 0.5770 0.0680 0.103 Uiso calc R 1 1 . .
    C C4 0.1845(3) 0.46473(16) 0.07311(19) 0.0900(8) Uani d . 1 1 . .
    H H4 0.1194 0.4517 0.0187 0.108 Uiso calc R 1 1 . .
    C C5 0.2685(2) 0.40901(13) 0.12344(15) 0.0706(6) Uani d . 1 1 . .
    H H5 0.2595 0.3585 0.1026 0.085 Uiso calc R 1 1 . .
    C C6 0.36690(19) 0.42641(11) 0.20489(13) 0.0506(5) Uani d . 1 1 . .
    C C7 0.46029(19) 0.36878(12) 0.25810(13) 0.0539(5) Uani d . 1 1 . .
    H H7 0.5304 0.3832 0.3095 0.065 Uiso calc R 1 1 . .
    C C8 0.52872(18) 0.17362(11) 0.26640(11) 0.0464(4) Uani d . 1 1 . .
    C C9 0.64558(19) 0.12175(11) 0.31359(12) 0.0490(4) Uani d . 1 1 . .
    C C10 0.6233(3) 0.04460(14) 0.30166(17) 0.0771(7) Uani d . 1 1 . .
    H H10 0.5351 0.0268 0.2689 0.093 Uiso calc R 1 1 . .
    C C11 0.7297(3) -0.00725(16) 0.33747(19) 0.0953(9) Uani d . 1 1 . .
    H H11 0.7136 -0.0596 0.3280 0.114 Uiso calc R 1 1 . .
    C C12 0.8586(3) 0.01828(16) 0.38681(18) 0.0840(8) Uani d . 1 1 . .
    H H12 0.9303 -0.0166 0.4118 0.101 Uiso calc R 1 1 . .
    C C13 0.8819(2) 0.09439(17) 0.39922(19) 0.0865(8) Uani d . 1 1 . .
    H H13 0.9699 0.1119 0.4327 0.104 Uiso calc R 1 1 . .
    C C14 0.7759(2) 0.14642(14) 0.36265(16) 0.0711(6) Uani d . 1 1 . .
    H H14 0.7932 0.1988 0.3714 0.085 Uiso calc R 1 1 . .
    C C15 -0.0531(2) 0.24951(13) 0.15067(14) 0.0599(5) Uani d . 1 1 . .
    C C16 -0.1862(3) 0.27441(13) 0.15287(17) 0.0698(6) Uani d . 1 1 . .
    H H16 -0.2083 0.2854 0.2084 0.084 Uiso calc R 1 1 . .
    C C17 -0.2853(2) 0.28265(13) 0.07180(19) 0.0710(6) Uani d . 1 1 . .
    H H17 -0.3766 0.2990 0.0718 0.085 Uiso calc R 1 1 . .
    C C18 -0.2513(2) 0.26703(13) -0.00981(16) 0.0674(6) Uani d . 1 1 . .
    H H18 -0.3194 0.2730 -0.0650 0.081 Uiso calc R 1 1 . .
    C C19 -0.1169(2) 0.24265(12) -0.01023(14) 0.0565(5) Uani d . 1 1 . .
    H H19 -0.0948 0.2323 -0.0660 0.068 Uiso calc R 1 1 . .
    C C20 -0.01365(19) 0.23326(10) 0.07091(13) 0.0488(4) Uani d . 1 1 . .
    C C21 0.1288(2) 0.20552(11) 0.07427(13) 0.0514(5) Uani d . 1 1 . .
    H H21 0.1920 0.1979 0.1311 0.062 Uiso calc R 1 1 . .
    C C22 0.35624(18) 0.14576(10) -0.05743(12) 0.0461(4) Uani d . 1 1 . .
    C C23 0.49959(18) 0.11042(10) -0.03891(12) 0.0476(4) Uani d . 1 1 . .
    C C24 0.5548(2) 0.09675(15) -0.11316(16) 0.0715(6) Uani d . 1 1 . .
    H H24 0.5039 0.1104 -0.1719 0.086 Uiso calc R 1 1 . .
    C C25 0.6874(3) 0.06241(17) -0.1000(2) 0.0918(8) Uani d . 1 1 . .
    H H25 0.7244 0.0524 -0.1505 0.110 Uiso calc R 1 1 . .
    C C26 0.7637(3) 0.04326(15) -0.0146(2) 0.0873(8) Uani d . 1 1 . .
    H H26 0.8531 0.0210 -0.0067 0.105 Uiso calc R 1 1 . .
    C C27 0.7102(2) 0.05644(14) 0.05883(18) 0.0747(7) Uani d . 1 1 . .
    H H27 0.7626 0.0433 0.1174 0.090 Uiso calc R 1 1 . .
    C C28 0.5777(2) 0.08945(12) 0.04711(14) 0.0604(5) Uani d . 1 1 . .
    H H28 0.5406 0.0976 0.0979 0.073 Uiso calc R 1 1 . .
    H H4' 0.3472(19) 0.1550(11) 0.0722(7) 0.060(6) Uiso d D 1 1 . .
    H H2' 0.6116(18) 0.2682(12) 0.3300(12) 0.077(7) Uiso d D 1 1 . .
loop_
    _atom_site_aniso_label
    _atom_site_aniso_U_11
    _atom_site_aniso_U_22
    _atom_site_aniso_U_33
    _atom_site_aniso_U_12
    _atom_site_aniso_U_13
    _atom_site_aniso_U_23
    F1 0.0962(10) 0.0799(10) 0.0961(10) -0.0050(8) -0.0077(9) -0.0251(8)
    F2 0.0970(10) 0.1417(14) 0.0495(7) 0.0320(9) 0.0106(7) -0.0092(8)
    O1 0.0577(8) 0.0644(9) 0.0510(7) -0.0008(6) -0.0076(6) -0.0029(6)
    O2 0.0597(8) 0.0844(11) 0.0418(7) 0.0165(7) 0.0064(6) 0.0050(7)
    N1 0.0475(9) 0.0575(11) 0.0449(8) 0.0057(7) 0.0036(7) 0.0017(7)
    N2 0.0483(9) 0.0535(10) 0.0430(8) 0.0049(7) -0.0015(7) -0.0018(7)
    N3 0.0430(8) 0.0565(10) 0.0446(8) 0.0079(7) 0.0054(7) -0.0006(7)
    N4 0.0448(8) 0.0657(11) 0.0392(8) 0.0139(7) 0.0027(7) 0.0006(8)
    C1 0.0513(11) 0.0597(14) 0.0664(13) -0.0037(9) 0.0146(10) -0.0060(11)
    C2 0.0728(15) 0.0510(13) 0.1003(18) 0.0042(11) 0.0276(14) 0.0002(12)
    C3 0.0769(16) 0.0693(17) 0.102(2) 0.0155(13) 0.0025(15) 0.0153(15)
    C4 0.0893(18) 0.0762(18) 0.0841(17) 0.0092(14) -0.0184(14) 0.0068(14)
    C5 0.0721(14) 0.0571(14) 0.0712(14) 0.0045(11) -0.0045(12) 0.0013(11)
    C6 0.0443(10) 0.0538(12) 0.0536(11) 0.0000(8) 0.0120(8) 0.0014(9)
    C7 0.0508(11) 0.0570(13) 0.0499(11) 0.0003(9) 0.0047(8) -0.0034(9)
    C8 0.0449(10) 0.0579(12) 0.0339(9) 0.0026(8) 0.0049(7) -0.0002(8)
    C9 0.0527(11) 0.0529(12) 0.0392(9) 0.0048(8) 0.0066(8) 0.0013(8)
    C10 0.0804(16) 0.0602(15) 0.0766(15) 0.0064(11) -0.0081(13) -0.0036(12)
    C11 0.115(2) 0.0582(16) 0.097(2) 0.0206(14) -0.0042(17) 0.0005(14)
    C12 0.0837(18) 0.0819(19) 0.0815(17) 0.0333(14) 0.0107(14) 0.0127(14)
    C13 0.0576(13) 0.091(2) 0.0985(19) 0.0129(13) -0.0052(13) 0.0154(16)
    C14 0.0556(12) 0.0655(15) 0.0806(15) 0.0029(10) -0.0058(11) 0.0068(12)
    C15 0.0647(13) 0.0636(13) 0.0505(11) 0.0088(10) 0.0124(10) -0.0022(10)
    C16 0.0799(16) 0.0693(15) 0.0690(14) 0.0092(12) 0.0351(13) -0.0027(11)
    C17 0.0558(13) 0.0658(15) 0.0957(18) 0.0097(10) 0.0266(13) 0.0038(13)
    C18 0.0555(12) 0.0709(15) 0.0712(14) 0.0073(10) 0.0064(11) 0.0061(12)
    C19 0.0539(11) 0.0628(13) 0.0524(11) 0.0068(9) 0.0123(9) 0.0023(10)
    C20 0.0527(11) 0.0445(11) 0.0491(10) 0.0036(8) 0.0121(9) -0.0005(8)
    C21 0.0500(10) 0.0604(12) 0.0407(10) 0.0085(9) 0.0052(8) 0.0004(9)
    C22 0.0465(10) 0.0460(11) 0.0436(10) 0.0009(8) 0.0070(8) 0.0003(8)
    C23 0.0442(10) 0.0446(11) 0.0535(11) -0.0015(8) 0.0108(8) -0.0041(8)
    C24 0.0652(14) 0.0886(18) 0.0640(13) 0.0070(12) 0.0222(11) -0.0062(12)
    C25 0.0751(17) 0.112(2) 0.101(2) 0.0148(15) 0.0460(16) -0.0117(17)
    C26 0.0539(14) 0.0893(19) 0.121(2) 0.0176(12) 0.0263(15) 0.0003(17)
    C27 0.0528(12) 0.0787(16) 0.0863(17) 0.0179(11) 0.0046(12) 0.0043(13)
    C28 0.0532(11) 0.0659(14) 0.0599(12) 0.0128(10) 0.0091(10) 0.0017(10)
_geom_special_details
;
All s.u.'s (except the s.u. in the dihedral angle between two l.s. planes)
are estimated using the full covariance matrix. The cell s.u.'s are taken
into account individually in the estimation of s.u.'s in distances, angles
and torsion angles; correlations between s.u.'s in cell parameters are only
used when they are defined by crystal symmetry. An approximate (isotropic)
treatment of cell s.u.'s is used for estimating s.u.'s involving l.s.
planes.
;
loop_
    _geom_bond_atom_site_label_1
    _geom_bond_atom_site_label_2
    _geom_bond_site_symmetry_2
    _geom_bond_distance
    _geom_bond_publ_flag
    F1 C1 . 1.346(2) ?
    F2 C15 . 1.347(2) ?
    O1 C8 . 1.231(2) ?
    O2 C22 . 1.223(2) ?
    N1 C7 . 1.266(2) ?
    N1 N2 . 1.372(2) ?
    N2 C8 . 1.338(2) ?
    N2 H2' . 0.887(9) ?
    N3 C21 . 1.263(2) ?
    N3 N4 . 1.382(2) ?
    N4 C22 . 1.337(2) ?
    N4 H4' . 0.865(9) ?
    C1 C2 . 1.363(3) ?
    C1 C6 . 1.375(3) ?
    C2 C3 . 1.367(4) ?
    C2 H2 . 0.9300 ?
    C3 C4 . 1.368(4) ?
    C3 H3 . 0.9300 ?
    C4 C5 . 1.370(3) ?
    C4 H4 . 0.9300 ?
    C5 C6 . 1.388(3) ?
    C5 H5 . 0.9300 ?
    C6 C7 . 1.453(3) ?
    C7 H7 . 0.9300 ?
    C8 C9 . 1.487(2) ?
    C9 C10 . 1.365(3) ?
    C9 C14 . 1.368(3) ?
    C10 C11 . 1.378(3) ?
    C10 H10 . 0.9300 ?
    C11 C12 . 1.363(4) ?
    C11 H11 . 0.9300 ?
    C12 C13 . 1.350(4) ?
    C12 H12 . 0.9300 ?
    C13 C14 . 1.380(3) ?
    C13 H13 . 0.9300 ?
    C14 H14 . 0.9300 ?
    C15 C16 . 1.370(3) ?
    C15 C20 . 1.372(3) ?
    C16 C17 . 1.362(3) ?
    C16 H16 . 0.9300 ?
    C17 C18 . 1.371(3) ?
    C17 H17 . 0.9300 ?
    C18 C19 . 1.373(3) ?
    C18 H18 . 0.9300 ?
    C19 C20 . 1.384(3) ?
    C19 H19 . 0.9300 ?
    C20 C21 . 1.453(3) ?
    C21 H21 . 0.9300 ?
    C22 C23 . 1.484(2) ?
    C23 C24 . 1.370(3) ?
    C23 C28 . 1.377(3) ?
    C24 C25 . 1.388(3) ?
    C24 H24 . 0.9300 ?
    C25 C26 . 1.356(4) ?
    C25 H25 . 0.9300 ?
    C26 C27 . 1.347(4) ?
    C26 H26 . 0.9300 ?
    C27 C28 . 1.380(3) ?
    C27 H27 . 0.9300 ?
    C28 H28 . 0.9300 ?
loop_
    _geom_angle_atom_site_label_1
    _geom_angle_atom_site_label_2
    _geom_angle_atom_site_label_3
    _geom_angle_site_symmetry_1
    _geom_angle_site_symmetry_3
    _geom_angle
    _geom_angle_publ_flag
    C7 N1 N2 . . 116.26(15) ?
    C8 N2 N1 . . 118.79(15) ?
    C8 N2 H2' . . 123.7(15) ?
    N1 N2 H2' . . 117.5(15) ?
    C21 N3 N4 . . 115.38(15) ?
    C22 N4 N3 . . 119.63(14) ?
    C22 N4 H4' . . 126.0(13) ?
    N3 N4 H4' . . 113.9(13) ?
    F1 C1 C2 . . 118.3(2) ?
    F1 C1 C6 . . 117.84(19) ?
    C2 C1 C6 . . 123.8(2) ?
    C1 C2 C3 . . 118.7(2) ?
    C1 C2 H2 . . 120.7 ?
    C3 C2 H2 . . 120.7 ?
    C2 C3 C4 . . 119.9(2) ?
    C2 C3 H3 . . 120.1 ?
    C4 C3 H3 . . 120.1 ?
    C3 C4 C5 . . 120.4(2) ?
    C3 C4 H4 . . 119.8 ?
    C5 C4 H4 . . 119.8 ?
    C4 C5 C6 . . 121.3(2) ?
    C4 C5 H5 . . 119.4 ?
    C6 C5 H5 . . 119.4 ?
    C1 C6 C5 . . 115.95(18) ?
    C1 C6 C7 . . 121.65(18) ?
    C5 C6 C7 . . 122.37(19) ?
    N1 C7 C6 . . 119.94(17) ?
    N1 C7 H7 . . 120.0 ?
    C6 C7 H7 . . 120.0 ?
    O1 C8 N2 . . 121.89(16) ?
    O1 C8 C9 . . 120.36(18) ?
    N2 C8 C9 . . 117.73(15) ?
    C10 C9 C14 . . 118.38(19) ?
    C10 C9 C8 . . 117.23(18) ?
    C14 C9 C8 . . 124.25(19) ?
    C9 C10 C11 . . 120.9(2) ?
    C9 C10 H10 . . 119.5 ?
    C11 C10 H10 . . 119.5 ?
    C12 C11 C10 . . 119.9(3) ?
    C12 C11 H11 . . 120.0 ?
    C10 C11 H11 . . 120.0 ?
    C13 C12 C11 . . 119.7(2) ?
    C13 C12 H12 . . 120.2 ?
    C11 C12 H12 . . 120.2 ?
    C12 C13 C14 . . 120.5(2) ?
    C12 C13 H13 . . 119.8 ?
    C14 C13 H13 . . 119.8 ?
    C9 C14 C13 . . 120.6(2) ?
    C9 C14 H14 . . 119.7 ?
    C13 C14 H14 . . 119.7 ?
    F2 C15 C16 . . 118.13(19) ?
    F2 C15 C20 . . 118.40(18) ?
    C16 C15 C20 . . 123.5(2) ?
    C17 C16 C15 . . 118.4(2) ?
    C17 C16 H16 . . 120.8 ?
    C15 C16 H16 . . 120.8 ?
    C16 C17 C18 . . 120.3(2) ?
    C16 C17 H17 . . 119.8 ?
    C18 C17 H17 . . 119.8 ?
    C17 C18 C19 . . 120.1(2) ?
    C17 C18 H18 . . 119.9 ?
    C19 C18 H18 . . 119.9 ?
    C18 C19 C20 . . 121.1(2) ?
    C18 C19 H19 . . 119.4 ?
    C20 C19 H19 . . 119.4 ?
    C15 C20 C19 . . 116.53(18) ?
    C15 C20 C21 . . 120.25(17) ?
    C19 C20 C21 . . 123.20(18) ?
    N3 C21 C20 . . 121.54(16) ?
    N3 C21 H21 . . 119.2 ?
    C20 C21 H21 . . 119.2 ?
    O2 C22 N4 . . 121.02(16) ?
    O2 C22 C23 . . 121.70(17) ?
    N4 C22 C23 . . 117.27(15) ?
    C24 C23 C28 . . 118.78(18) ?
    C24 C23 C22 . . 117.03(17) ?
    C28 C23 C22 . . 124.17(18) ?
    C23 C24 C25 . . 119.5(2) ?
    C23 C24 H24 . . 120.3 ?
    C25 C24 H24 . . 120.3 ?
    C26 C25 C24 . . 120.9(3) ?
    C26 C25 H25 . . 119.6 ?
    C24 C25 H25 . . 119.6 ?
    C27 C26 C25 . . 120.0(2) ?
    C27 C26 H26 . . 120.0 ?
    C25 C26 H26 . . 120.0 ?
    C26 C27 C28 . . 120.0(2) ?
    C26 C27 H27 . . 120.0 ?
    C28 C27 H27 . . 120.0 ?
    C23 C28 C27 . . 120.8(2) ?
    C23 C28 H28 . . 119.6 ?
    C27 C28 H28 . . 119.6 ?
loop_
    _geom_torsion_atom_site_label_1
    _geom_torsion_atom_site_label_2
    _geom_torsion_atom_site_label_3
    _geom_torsion_atom_site_label_4
    _geom_torsion_site_symmetry_1
    _geom_torsion_site_symmetry_2
    _geom_torsion_site_symmetry_3
    _geom_torsion_site_symmetry_4
    _geom_torsion
    _geom_torsion_publ_flag
    C7 N1 N2 C8 . . . . 177.11(17) ?
    C21 N3 N4 C22 . . . . 178.37(18) ?
    F1 C1 C2 C3 . . . . -179.3(2) ?
    C6 C1 C2 C3 . . . . -0.3(4) ?
    C1 C2 C3 C4 . . . . 0.0(4) ?
    C2 C3 C4 C5 . . . . 0.2(5) ?
    C3 C4 C5 C6 . . . . -0.1(4) ?
    F1 C1 C6 C5 . . . . 179.36(19) ?
    C2 C1 C6 C5 . . . . 0.4(3) ?
    F1 C1 C6 C7 . . . . -2.7(3) ?
    C2 C1 C6 C7 . . . . 178.3(2) ?
    C4 C5 C6 C1 . . . . -0.2(3) ?
    C4 C5 C6 C7 . . . . -178.1(2) ?
    N2 N1 C7 C6 . . . . 177.19(16) ?
    C1 C6 C7 N1 . . . . 176.73(19) ?
    C5 C6 C7 N1 . . . . -5.5(3) ?
    N1 N2 C8 O1 . . . . -7.2(3) ?
    N1 N2 C8 C9 . . . . 171.27(15) ?
    O1 C8 C9 C10 . . . . -9.0(3) ?
    N2 C8 C9 C10 . . . . 172.51(19) ?
    O1 C8 C9 C14 . . . . 166.5(2) ?
    N2 C8 C9 C14 . . . . -12.0(3) ?
    C14 C9 C10 C11 . . . . -0.5(4) ?
    C8 C9 C10 C11 . . . . 175.3(2) ?
    C9 C10 C11 C12 . . . . 1.0(4) ?
    C10 C11 C12 C13 . . . . -0.9(4) ?
    C11 C12 C13 C14 . . . . 0.3(4) ?
    C10 C9 C14 C13 . . . . -0.1(4) ?
    C8 C9 C14 C13 . . . . -175.6(2) ?
    C12 C13 C14 C9 . . . . 0.3(4) ?
    F2 C15 C16 C17 . . . . -179.7(2) ?
    C20 C15 C16 C17 . . . . 0.8(4) ?
    C15 C16 C17 C18 . . . . -0.7(4) ?
    C16 C17 C18 C19 . . . . 0.3(4) ?
    C17 C18 C19 C20 . . . . 0.1(3) ?
    F2 C15 C20 C19 . . . . 179.99(19) ?
    C16 C15 C20 C19 . . . . -0.5(3) ?
    F2 C15 C20 C21 . . . . 1.8(3) ?
    C16 C15 C20 C21 . . . . -178.7(2) ?
    C18 C19 C20 C15 . . . . 0.0(3) ?
    C18 C19 C20 C21 . . . . 178.2(2) ?
    N4 N3 C21 C20 . . . . -178.78(17) ?
    C15 C20 C21 N3 . . . . -178.67(19) ?
    C19 C20 C21 N3 . . . . 3.3(3) ?
    N3 N4 C22 O2 . . . . 5.5(3) ?
    N3 N4 C22 C23 . . . . -174.97(16) ?
    O2 C22 C23 C24 . . . . 4.0(3) ?
    N4 C22 C23 C24 . . . . -175.59(18) ?
    O2 C22 C23 C28 . . . . -174.60(19) ?
    N4 C22 C23 C28 . . . . 5.8(3) ?
    C28 C23 C24 C25 . . . . -0.1(3) ?
    C22 C23 C24 C25 . . . . -178.8(2) ?
    C23 C24 C25 C26 . . . . -0.9(4) ?
    C24 C25 C26 C27 . . . . 1.0(4) ?
    C25 C26 C27 C28 . . . . 0.0(4) ?
    C24 C23 C28 C27 . . . . 1.1(3) ?
    C22 C23 C28 C27 . . . . 179.6(2) ?
    C26 C27 C28 C23 . . . . -1.0(4) ?
loop_
    _geom_hbond_atom_site_label_D
    _geom_hbond_atom_site_label_H
    _geom_hbond_atom_site_label_A
    _geom_hbond_site_symmetry_A
    _geom_hbond_distance_DH
    _geom_hbond_distance_HA
    _geom_hbond_distance_DA
    _geom_hbond_angle_DHA
    N2 H2' O2 4_666 0.887(9) 2.089(15) 2.875(2) 147(2)
    N2 H2' N3 4_666 0.887(9) 2.599(17) 3.339(2) 141.6(19)
    N4 H4' O1 . 0.865(11) 2.025(10) 2.882(2) 170.9(17)
    C7 H7 O2 4_666 0.93 2.53 3.213(2) 131
    C14 H14 O2 4_666 0.93 2.49 3.402(3) 166
    C16 H16 O2 4_566 0.93 2.55 3.450(3) 164
    C21 H21 O1 . 0.93 2.44 3.250(2) 145
    C28 H28 O1 . 0.93 2.40 3.312(2) 166
_iucr_refine_instructions_details
;
TITL C in P2(1)/n
CELL  0.71073   9.7010  17.4114  15.0020   90.000  104.126   90.000
ZERR     8.00   0.0006   0.0013   0.0010    0.000    0.004    0.000
LATT 1
SYMM  1/2 - X, 1/2 + Y, 1/2 - Z
SFAC C  H  N  O  F
UNIT 112 88 16 8 8
MERG 2
L.S. 4
ACTA
BOND   $H
FMAP 2
PLAN 7
EQIV $1 x+1/2, -y+1/2, z+1/2
HTAB N2 O2_$1
HTAB N2 N3_$1
HTAB
CONF
DFIX 0.88 0.01 N4 H4'
DFIX 0.88 0.01 N2 H2'
SIZE     0.25   0.30   0.35
WGHT  0.076300  0.407200
FVAR  0.115690
TEMP    23.00
F1     5   0.467442  0.521518  0.310076 11.000000  0.096270  0.079870 =
           0.096050 -0.025140 -0.007740 -0.005010
F2     5   0.044240  0.241094  0.231150 11.000000  0.096980  0.141710 =
           0.049500 -0.009240  0.010640  0.031980
O1     4   0.425003  0.147758  0.210049 11.000000  0.057740  0.064320 =
           0.050990 -0.002870 -0.007640 -0.000820
O2     4   0.286743  0.158287 -0.135767 11.000000  0.059720  0.084380 =
           0.041740  0.004970  0.006420  0.016460
N1     3   0.446095  0.298844  0.234415 11.000000  0.047450  0.057450 =
           0.044900  0.001690  0.003590  0.005710
N2     3   0.542476  0.248628  0.285842 11.000000  0.048290  0.053490 =
           0.043040 -0.001800 -0.001480  0.004900
N3     3   0.168692  0.191484  0.001869 11.000000  0.043030  0.056520 =
           0.044600 -0.000620  0.005380  0.007850
N4     3   0.305860  0.164016  0.015239 11.000000  0.044790  0.065700 =
           0.039220  0.000610  0.002680  0.013900
C1     1   0.374356  0.502308  0.230987 11.000000  0.051280  0.059710 =
           0.066420 -0.005950  0.014650 -0.003670
C2     1   0.291588  0.558679  0.182227 11.000000  0.072820  0.050990 =
           0.100350  0.000240  0.027630  0.004240
AFIX 43
H2     2   0.300148  0.609235  0.202850 11.000000 -1.200000
AFIX 0
C3     1   0.195717  0.539419  0.102384 11.000000  0.076890  0.069350 =
           0.102340  0.015280  0.002450  0.015520
AFIX 43
H3     2   0.138220  0.577010  0.068020 11.000000 -1.200000
AFIX 0
C4     1   0.184487  0.464729  0.073103 11.000000  0.089260  0.076240 =
           0.084010  0.006770 -0.018340  0.009170
AFIX 43
H4     2   0.119372  0.451726  0.018692 11.000000 -1.200000
AFIX 0
C5     1   0.268543  0.409008  0.123427 11.000000  0.072080  0.057130 =
           0.071200  0.001310 -0.004550  0.004510
AFIX 43
H5     2   0.259540  0.358511  0.102607 11.000000 -1.200000
AFIX 0
C6     1   0.366905  0.426409  0.204891 11.000000  0.044240  0.053860 =
           0.053580  0.001420  0.012010  0.000000
C7     1   0.460294  0.368779  0.258105 11.000000  0.050790  0.057030 =
           0.049950 -0.003370  0.004690  0.000280
AFIX 43
H7     2   0.530425  0.383239  0.309511 11.000000 -1.200000
AFIX 0
C8     1   0.528722  0.173616  0.266406 11.000000  0.044860  0.057920 =
           0.033860 -0.000190  0.004890  0.002620
C9     1   0.645574  0.121751  0.313585 11.000000  0.052660  0.052920 =
           0.039140  0.001290  0.006610  0.004840
C10    1   0.623340  0.044608  0.301663 11.000000  0.080350  0.060210 =
           0.076650 -0.003600 -0.008050  0.006360
AFIX 43
H10    2   0.535109  0.026802  0.268906 11.000000 -1.200000
AFIX 0
C11    1   0.729739 -0.007248  0.337464 11.000000  0.115150  0.058190 =
           0.096880  0.000450 -0.004270  0.020570
AFIX 43
H11    2   0.713615 -0.059604  0.327963 11.000000 -1.200000
AFIX 0
C12    1   0.858626  0.018275  0.386811 11.000000  0.083770  0.081900 =
           0.081480  0.012670  0.010680  0.033240
AFIX 43
H12    2   0.930247 -0.016596  0.411818 11.000000 -1.200000
AFIX 0
C13    1   0.881852  0.094398  0.399225 11.000000  0.057600  0.090950 =
           0.098510  0.015410 -0.005180  0.012860
AFIX 43
H13    2   0.969896  0.111898  0.432668 11.000000 -1.200000
AFIX 0
C14    1   0.775887  0.146421  0.362644 11.000000  0.055540  0.065540 =
           0.080610  0.006830 -0.005760  0.002880
AFIX 43
H14    2   0.793227  0.198747  0.371426 11.000000 -1.200000
AFIX 0
C15    1  -0.053094  0.249502  0.150667 11.000000  0.064700  0.063630 =
           0.050510 -0.002240  0.012390  0.008750
C16    1  -0.186171  0.274414  0.152874 11.000000  0.079850  0.069320 =
           0.069020 -0.002730  0.035090  0.009190
AFIX 43
H16    2  -0.208269  0.285441  0.208439 11.000000 -1.200000
AFIX 0
C17    1  -0.285314  0.282650  0.071811 11.000000  0.055810  0.065770 =
           0.095720  0.003850  0.026550  0.009740
AFIX 43
H17    2  -0.376605  0.298957  0.071805 11.000000 -1.200000
AFIX 0
C18    1  -0.251282  0.267032 -0.009806 11.000000  0.055480  0.070850 =
           0.071160  0.006090  0.006380  0.007240
AFIX 43
H18    2  -0.319356  0.272965 -0.064971 11.000000 -1.200000
AFIX 0
C19    1  -0.116878  0.242648 -0.010226 11.000000  0.053880  0.062820 =
           0.052440  0.002260  0.012250  0.006770
AFIX 43
H19    2  -0.094800  0.232260 -0.065953 11.000000 -1.200000
AFIX 0
C20    1  -0.013652  0.233263  0.070918 11.000000  0.052720  0.044440 =
           0.049070 -0.000460  0.012120  0.003580
C21    1   0.128772  0.205514  0.074278 11.000000  0.049960  0.060420 =
           0.040660  0.000440  0.005250  0.008490
AFIX 43
H21    2   0.192019  0.197905  0.131077 11.000000 -1.200000
AFIX 0
C22    1   0.356243  0.145765 -0.057431 11.000000  0.046520  0.046010 =
           0.043630  0.000350  0.006940  0.000910
C23    1   0.499598  0.110422 -0.038908 11.000000  0.044160  0.044570 =
           0.053490 -0.004070  0.010770 -0.001550
C24    1   0.554803  0.096752 -0.113162 11.000000  0.065250  0.088530 =
           0.063980 -0.006230  0.022250  0.007000
AFIX 43
H24    2   0.503868  0.110372 -0.171925 11.000000 -1.200000
AFIX 0
C25    1   0.687401  0.062405 -0.100026 11.000000  0.075090  0.112410 =
           0.100670 -0.011740  0.046020  0.014820
AFIX 43
H25    2   0.724376  0.052383 -0.150494 11.000000 -1.200000
AFIX 0
C26    1   0.763749  0.043265 -0.014554 11.000000  0.053890  0.089230 =
           0.121510  0.000360  0.026270  0.017560
AFIX 43
H26    2   0.853099  0.021041 -0.006636 11.000000 -1.200000
AFIX 0
C27    1   0.710214  0.056434  0.058842 11.000000  0.052720  0.078670 =
           0.086290  0.004300  0.004640  0.017890
AFIX 43
H27    2   0.762568  0.043279  0.117424 11.000000 -1.200000
AFIX 0
C28    1   0.577657  0.089451  0.047114 11.000000  0.053180  0.065830 =
           0.059870  0.001740  0.009090  0.012790
AFIX 43
H28    2   0.540607  0.097634  0.097950 11.000000 -1.200000
AFIX 0
H4'    2   0.347165  0.155002  0.072198 11.000000  0.059820
H2'    2   0.611577  0.268130  0.329986 11.000000  0.076810
HKLF 4  1.0  1.00  0.00  0.00  0.00  1.00  0.00  0.00  0.00  1.00
END
WGHT  0.076300  0.407200
REM Highest difference peak  0.210,  deepest hole -0.166,  1-sigma level
Q1     1   0.523100  0.519100  0.260800 11.000000  0.050000      0.21
Q2     1   0.227900  0.405100  0.171300 11.000000  0.050000      0.14
Q3     1   0.129900  0.453800  0.120200 11.000000  0.050000      0.14
Q4     1   0.137400  0.481900  0.129500 11.000000  0.050000      0.14
Q5     1   0.364300  0.277900  0.195700 11.000000  0.050000      0.13
Q6     1  -0.026500  0.273800  0.107900 11.000000  0.050000      0.13
Q7     1   0.729800  0.147400  0.417900 11.000000  0.050000      0.13
;
