# Supplementary material for: N′-[(E)-2-Fluoro­benzyl­idene]benzo­hydrazide
Source: Acta Crystallogr Sect E Struct Rep Online. 2013 Nov 27;69(Pt 12):o1828. doi: 10.1107/S1600536813031747 (PMC3885076; doi:10.1107/S1600536813031747)
Supplement: Supplementary file 2 [file e-69-o1828-Isup2.hkl]

# 
# h,k,l, Fc-squared, Fo-squared, sigma(Fo-squared) and status flag 
# 
data_I
_shelx_title ' C in P2(1)/n' 
_shelx_refln_list_code          4 
_shelx_F_calc_maximum      276.44 
_exptl_crystal_F_000      1008.00 
_reflns_d_resolution_high  0.7493 
 
loop_ 
 _symmetry_equiv_pos_as_xyz 
 'x, y, z' 
 '-x+1/2, y+1/2, -z+1/2' 
 '-x, -y, -z' 
 'x-1/2, -y-1/2, z-1/2' 
 
_cell_length_a     9.7010 
_cell_length_b    17.4114 
_cell_length_c    15.0020 
_cell_angle_alpha  90.000 
_cell_angle_beta  104.126 
_cell_angle_gamma  90.000 
 
_shelx_F_squared_multiplier     1.000 
 
loop_ 
 _refln_index_h 
 _refln_index_k 
 _refln_index_l 
 _refln_F_squared_calc 
 _refln_F_squared_meas 
 _refln_F_squared_sigma 
 _refln_observed_status 
   2   0   0     2432.17     2410.57     23.61 o 
   4   0   0     1911.61     1862.53     18.84 o 
   6   0   0       35.01       52.46      2.59 o 
   8   0   0        4.34        5.23      5.23 o 
  10   0   0       36.41       24.64      7.47 o 
  12   0   0       89.47      106.78     13.44 o 
   1   1   0      257.94      166.85      7.47 o 
   2   1   0      571.32      611.30      4.70 o 
   3   1   0      679.23      683.45      5.34 o 
   4   1   0      135.32      114.67      2.04 o 
   5   1   0      497.45      528.30      5.12 o 
   6   1   0        6.14        6.82      1.19 o 
   7   1   0      240.81      256.87      6.25 o 
   8   1   0      203.37      198.37      8.40 o 
   9   1   0       29.11       35.40      5.53 o 
  10   1   0        3.00        9.24      5.00 o 
  11   1   0       82.61      102.70      7.32 o 
  12   1   0        0.59       -5.53      5.53 o 
   1   2   0      413.09      330.64     18.65 o 
   2   2   0     6829.68     6535.87     42.42 o 
   3   2   0     1829.75     1829.99     13.24 o 
   4   2   0      469.67      471.52      4.20 o 
   5   2   0      632.73      696.10      6.50 o 
   6   2   0        0.95        1.94      1.15 o 
   7   2   0       39.22       36.27      2.10 o 
   8   2   0      136.55      137.29      5.77 o 
   9   2   0      190.61      208.13      8.20 o 
  10   2   0       27.37       28.81      4.98 o 
  11   2   0        0.92       -3.29      5.35 o 
  12   2   0        0.34       -4.80      6.72 o 
   1   3   0     2095.95     2104.51     16.16 o 
   2   3   0       46.29       59.92      1.42 o 
   3   3   0      123.25      130.11      1.92 o 
   4   3   0       38.01       38.84      1.21 o 
   5   3   0       25.64       26.60      1.10 o 
   6   3   0       44.94       43.05      1.45 o 
   7   3   0       50.59       50.40      2.65 o 
   8   3   0        1.49       -0.17      2.47 o 
   9   3   0        5.60        1.61      3.83 o 
  10   3   0       88.34       63.65      5.77 o 
  11   3   0        0.02       -4.27      4.27 o 
  12   3   0        6.38        5.16      6.05 o 
   0   4   0     8081.62     7693.71    166.89 o 
   1   4   0    30854.63    29688.97    219.07 o 
   2   4   0       17.52       20.20      0.94 o 
   3   4   0      114.82      104.17      2.07 o 
   4   4   0      108.17      111.46      2.07 o 
   5   4   0     1047.82     1193.31     12.85 o 
   6   4   0        6.00        7.25      1.11 o 
   7   4   0       97.28       97.84      4.33 o 
   8   4   0        0.92       -2.60      3.16 o 
   9   4   0       10.75        6.82      3.92 o 
  10   4   0        7.80        1.36      4.15 o 
  11   4   0        2.14       -4.06      4.06 o 
  12   4   0        7.74       14.56      6.34 o 
   1   5   0     9868.12     9759.95     72.00 o 
   2   5   0     3794.40     3673.46     24.87 o 
   3   5   0      297.15      301.30      3.25 o 
   4   5   0        0.20        1.95      0.97 o 
   5   5   0       81.19       82.20      3.80 o 
   6   5   0     1887.96     1984.05     17.97 o 
   7   5   0      114.14      113.37      4.42 o 
   8   5   0       68.17       63.22      5.87 o 
   9   5   0       17.25       17.50      4.25 o 
  10   5   0        0.92       -0.77      3.92 o 
  11   5   0        1.20       -0.93      4.39 o 
  12   5   0        2.70        2.76      6.05 o 
   0   6   0     1605.45     1670.66     25.08 o 
   1   6   0      595.83      663.08      6.99 o 
   2   6   0     1645.81     1576.19     11.67 o 
   3   6   0      313.67      365.87      4.33 o 
   4   6   0       92.23       96.20      2.69 o 
   5   6   0        2.06        2.98      1.44 o 
   6   6   0      185.69      187.14      8.39 o 
   7   6   0       53.41       56.80      2.32 o 
   8   6   0       21.96       18.46      3.96 o 
   9   6   0        1.15       -3.00      3.61 o 
  10   6   0        0.39        3.04      4.16 o 
  11   6   0        0.30       -1.49      4.55 o 
  12   6   0        0.38       -5.53      5.53 o 
   1   7   0     1262.61     1289.77     12.69 o 
   2   7   0       86.65       88.53      2.86 o 
   3   7   0      779.59      883.07      8.69 o 
   4   7   0       15.30       18.29      1.56 o 
   5   7   0        8.86        8.15      2.01 o 
   6   7   0      180.52      177.49      4.73 o 
   7   7   0        1.43       -1.80      1.80 o 
   8   7   0       27.50       30.55      4.61 o 
   9   7   0       17.47       12.35      5.01 o 
  10   7   0       24.21       21.43      4.94 o 
  11   7   0        9.25       -0.96      5.38 o 
   0   8   0     1705.35     1820.50     40.32 o 
   1   8   0      124.96      135.32      4.55 o 
   2   8   0     4181.72     4043.49     41.98 o 
   3   8   0     1466.02     1447.34     14.18 o 
   4   8   0      155.04      183.84      4.07 o 
   5   8   0      187.17      174.82      5.24 o 
   6   8   0       44.54       49.10      3.05 o 
   7   8   0       12.64        7.64      1.70 o 
   8   8   0      101.92       82.51      5.79 o 
   9   8   0       30.07       30.11      5.05 o 
  10   8   0       27.55       34.29      5.49 o 
  11   8   0        0.29        0.60      5.20 o 
   1   9   0     2321.17     2430.16     38.29 o 
   2   9   0      635.83      531.63      9.73 o 
   3   9   0      313.85      316.35      5.63 o 
   4   9   0      195.52      197.27      4.38 o 
   5   9   0       66.05       69.19      3.34 o 
   6   9   0       14.84       12.37      2.38 o 
   7   9   0       18.14       11.75      2.85 o 
   8   9   0       45.30       38.29      5.05 o 
   9   9   0        5.07        4.77      4.25 o 
  10   9   0        0.25        0.42      4.25 o 
  11   9   0        4.03        4.68      5.74 o 
   0  10   0     1552.73     1565.87     36.59 o 
   1  10   0       63.12       55.93      4.03 o 
   2  10   0      339.97      345.39      8.02 o 
   3  10   0        0.35        6.14      2.22 o 
   4  10   0      209.94      211.99      5.08 o 
   5  10   0      221.54      237.48      5.60 o 
   6  10   0       29.38       29.44      2.85 o 
   7  10   0        1.93       -2.86      2.86 o 
   8  10   0       50.06       54.74      5.49 o 
   9  10   0        5.24        7.90      4.39 o 
  10  10   0        2.69        1.60      4.70 o 
  11  10   0        0.47        2.37      5.92 o 
   1  11   0        0.05       -2.85      2.85 o 
   2  11   0      777.85      789.20     13.32 o 
   3  11   0     1704.25     1700.47     18.40 o 
   4  11   0      159.35      171.25      5.21 o 
   5  11   0       84.46       71.47      3.94 o 
   6  11   0       95.29       82.42      4.14 o 
   7  11   0       82.82       66.91      4.08 o 
   8  11   0        7.07       -0.53      4.06 o 
   9  11   0        7.32        4.30      5.50 o 
  10  11   0        4.63        1.76      4.70 o 
   0  12   0      170.43      168.00     17.55 o 
   1  12   0      198.64      210.62      6.87 o 
   2  12   0      136.49      148.03      9.55 o 
   3  12   0        4.48       10.27      2.85 o 
   4  12   0       10.01       15.05      3.03 o 
   5  12   0       56.10       58.35      4.42 o 
   6  12   0       54.19       61.91      4.15 o 
   7  12   0       16.32       16.75      3.17 o 
   8  12   0        0.08       -3.32      4.16 o 
   9  12   0        2.18        7.19      4.83 o 
  10  12   0        0.00       -2.63      5.92 o 
   1  13   0       23.30       19.41      3.45 o 
   2  13   0       13.33       10.45      4.22 o 
   3  13   0        0.32        9.23      3.29 o 
   4  13   0      958.14      922.20     15.66 o 
   5  13   0        2.01        4.56      2.88 o 
   6  13   0      102.42      106.02      5.28 o 
   7  13   0      161.55      165.66     10.59 o 
   8  13   0       74.58       71.10      6.59 o 
   9  13   0       45.68       45.49      6.04 o 
  10  13   0        1.40        3.48      6.08 o 
   0  14   0        6.40        4.48      5.23 o 
   1  14   0       79.73       74.62      6.05 o 
   2  14   0      421.33      434.88     27.63 o 
   3  14   0       27.71       26.44      4.27 o 
   4  14   0       50.03       48.78      4.58 o 
   5  14   0       32.91       31.63      4.31 o 
   6  14   0       26.02       17.82      3.53 o 
   7  14   0       25.65       32.01      4.80 o 
   8  14   0        4.03        9.00      5.53 o 
   9  14   0        1.99        8.41     13.07 o 
   1  15   0      201.18      189.76      9.23 o 
   2  15   0      351.59      320.47     33.23 o 
   3  15   0       74.79       71.39      5.14 o 
   4  15   0      114.90      107.29      6.00 o 
   5  15   0       35.45       33.37      4.39 o 
   6  15   0        0.53       -3.03      3.03 o 
   7  15   0        6.89        7.76      4.06 o 
   8  15   0        5.54        1.30      6.21 o 
   9  15   0        7.44       -0.75      8.21 o 
   0  16   0        0.98       -0.75      5.97 o 
   1  16   0        1.27       -2.24      4.22 o 
   2  16   0       62.28       56.91      6.34 o 
   3  16   0       85.84       81.13      5.57 o 
   4  16   0        7.19        5.18      3.83 o 
   5  16   0       13.56       13.51      3.83 o 
   6  16   0       19.97       13.63      4.15 o 
   7  16   0        2.54        3.59      4.27 o 
   8  16   0        0.35       -5.70      5.74 o 
   9  16   0        8.58        9.71      8.21 o 
   1  17   0        0.36       -2.46      4.46 o 
   2  17   0        3.84        5.23      4.75 o 
   3  17   0        1.14        0.44      3.48 o 
   4  17   0       35.12       31.88      5.40 o 
   5  17   0       22.99       16.18      4.31 o 
   6  17   0       20.64       29.95      4.83 o 
   7  17   0        0.47       -1.34      5.00 o 
   8  17   0        0.63        5.23      8.21 o 
   0  18   0       10.20       16.43      7.47 o 
   1  18   0        0.39        2.12      5.00 o 
   2  18   0       78.94       70.80     15.68 o 
   3  18   0       28.80       22.03      4.50 o 
   4  18   0       36.12       23.85      4.58 o 
   5  18   0       29.04       39.07      5.02 o 
   6  18   0       17.17       23.98      6.05 o 
   7  18   0        4.05        4.48      8.21 o 
   1  19   0       55.49       49.60      7.11 o 
   2  19   0        3.18        1.30      5.00 o 
   3  19   0        7.93        2.00      4.46 o 
   4  19   0        0.63        4.18      4.06 o 
   5  19   0        8.15        5.23      4.36 o 
   6  19   0        3.03       19.41      8.96 o 
   7  19   0        5.04        0.00      8.21 o 
   0  20   0       74.68       58.24     10.45 o 
   1  20   0       31.82       29.52      6.58 o 
   2  20   0        1.91       -2.88      5.60 o 
   3  20   0        0.42        2.30      4.16 o 
   4  20   0        1.07       -2.99      8.96 o 
   5  20   0       16.03       16.13      6.58 o 
   6  20   0       24.75       41.82     11.20 o 
   1  21   0        0.57        0.13      6.05 o 
   2  21   0        0.57       -4.11      5.81 o 
   3  21   0        0.01       -0.65      6.05 o 
   4  21   0        2.80       -2.08      6.27 o 
   5  21   0       17.06       20.91      9.71 o 
   0  22   0        0.00       -6.72      8.96 o 
   1  22   0        8.91        8.96      6.86 o 
   2  22   0       13.16        5.97      6.86 o 
   3  22   0        1.94       -4.24      6.58 o 
   1  23   0        3.53        3.73     10.45 o 
 -11   0   1        3.49       11.20      8.21 o 
  -9   0   1      145.98      137.40     12.69 o 
  -7   0   1      936.11      957.43     16.33 o 
  -5   0   1       15.39        5.85      1.62 o 
  -3   0   1     6291.02     6400.81     71.99 o 
   1   0   1       36.57       -0.75      2.24 o 
   3   0   1     1049.56     1120.36     13.71 o 
   5   0   1     1411.82     1512.67     19.28 o 
   7   0   1      221.30      212.82     10.45 o 
   9   0   1       31.94       29.12      7.47 o 
  11   0   1       16.48       22.46      6.46 o 
 -12   1   1        0.84       -0.78      9.33 o 
 -11   1   1       22.02       36.48      6.58 o 
 -10   1   1      173.94      153.20     10.83 o 
  -9   1   1       36.62       42.33      5.53 o 
  -8   1   1        0.00       -1.31      1.31 o 
  -7   1   1       72.84       67.92      2.68 o 
  -6   1   1       44.75       34.68      1.51 o 
  -5   1   1     3711.64     4224.25     30.01 o 
  -4   1   1      985.36      984.28      7.83 o 
  -3   1   1     1310.15     1243.12      9.95 o 
  -2   1   1    10101.37     9790.72     77.28 o 
  -1   1   1     2271.82     1773.46     35.84 o 
   1   1   1        7.79        3.21      0.76 o 
   2   1   1      230.13      202.46      2.08 o 
   3   1   1      520.44      565.46      5.79 o 
   4   1   1      482.16      544.53      5.66 o 
   5   1   1       83.20       75.50      2.51 o 
   6   1   1        9.52       10.44      1.62 o 
   7   1   1       82.90       89.43      4.44 o 
   8   1   1      173.82      152.06      7.87 o 
   9   1   1       72.61       72.70      7.47 o 
  10   1   1       90.26      104.57      6.62 o 
  11   1   1        8.32        9.69      4.64 o 
  12   1   1       13.39       18.22      6.58 o 
 -12   2   1        2.89       -4.85      5.81 o 
 -11   2   1       21.17       23.60      5.42 o 
 -10   2   1       25.48       19.55      6.54 o 
  -9   2   1       19.34       19.02      5.00 o 
  -8   2   1       15.81       11.14      2.16 o 
  -7   2   1        0.02       -1.28      1.52 o 
  -6   2   1        9.39        7.38      1.17 o 
  -5   2   1      530.00      503.40      6.62 o 
  -4   2   1     1739.70     1733.80     13.01 o 
  -3   2   1      721.95      788.55      6.88 o 
  -2   2   1      144.35      133.39      1.89 o 
  -1   2   1      602.31      516.70     20.34 o 
   0   2   1      455.64      179.38      9.33 o 
   1   2   1    15552.52    13382.12    215.33 o 
   2   2   1     1082.92     1158.56      8.65 o 
   3   2   1      165.61      173.11      2.39 o 
   4   2   1        7.33        8.24      0.94 o 
   5   2   1      170.69      156.88      3.64 o 
   6   2   1       13.74        8.72      1.84 o 
   7   2   1      836.07      856.29     11.86 o 
   8   2   1        1.15       -2.57      3.97 o 
   9   2   1        2.50        2.83      3.92 o 
  10   2   1        3.88        5.71      4.14 o 
  11   2   1       26.10       30.28      5.16 o 
  12   2   1        1.42        0.37      7.84 o 
 -12   3   1        0.60       -5.53      5.53 o 
 -11   3   1        4.86       10.50      4.87 o 
 -10   3   1        9.86        1.24      4.27 o 
  -9   3   1       97.87       84.51      5.91 o 
  -8   3   1       90.19       88.60      3.75 o 
  -7   3   1       31.70       32.19      1.85 o 
  -6   3   1     1267.94     1341.38     12.69 o 
  -5   3   1      358.40      354.13      4.29 o 
  -4   3   1     2862.48     2991.57     21.82 o 
  -3   3   1       68.06       62.16      1.61 o 
  -2   3   1       13.34        5.51      0.64 o 
  -1   3   1     3063.45     3001.02     21.18 o 
   0   3   1     9735.75     9302.39    108.75 o 
   1   3   1        3.25        1.62      0.65 o 
   2   3   1       98.81      109.07      1.45 o 
   3   3   1      246.08      260.45      2.62 o 
   4   3   1      301.60      326.05      3.53 o 
   5   3   1       12.41       14.52      1.35 o 
   6   3   1      187.19      198.53      4.75 o 
   7   3   1      377.07      367.77      7.17 o 
   8   3   1      307.48      331.04      9.25 o 
   9   3   1       96.15       94.33      7.33 o 
  10   3   1        4.87       -2.93      3.92 o 
  11   3   1        9.86       15.16      4.88 o 
  12   3   1        0.23       -3.46      5.74 o 
 -12   4   1        6.72       12.69      6.34 o 
 -11   4   1        3.80       -0.07      4.44 o 
 -10   4   1        0.18       -3.68      3.68 o 
  -9   4   1      120.40      101.08      6.48 o 
  -8   4   1        3.07        2.70      2.21 o 
  -7   4   1       77.75       79.85      2.78 o 
  -6   4   1      476.89      469.36      6.02 o 
  -5   4   1        1.34        1.78      1.23 o 
  -4   4   1        6.52        3.92      0.97 o 
  -3   4   1       47.49       35.91      1.19 o 
  -2   4   1     3092.60     3039.83     20.62 o 
  -1   4   1    15347.63    15074.65    103.51 o 
   0   4   1      504.36      510.86      6.15 o 
   1   4   1    14568.90    14228.50    112.53 o 
   2   4   1      450.20      436.62      3.93 o 
   3   4   1       19.04       16.04      0.90 o 
   4   4   1        8.94       10.06      0.85 o 
   5   4   1     1181.16     1358.61     11.11 o 
   6   4   1      203.60      211.40      4.04 o 
   7   4   1        1.25        1.28      2.19 o 
   8   4   1      186.42      159.98      7.01 o 
   9   4   1        8.44        5.83      3.69 o 
  10   4   1       16.50       10.24      4.20 o 
  11   4   1        2.10       -5.00      5.00 o 
  12   4   1        1.14       -2.70      9.71 o 
 -12   5   1        0.13       -5.23      5.81 o 
 -11   5   1       25.63       32.11      5.81 o 
 -10   5   1        0.03       -3.83      3.83 o 
  -9   5   1      174.75      173.78      7.90 o 
  -8   5   1       88.39       95.40      4.47 o 
  -7   5   1        0.02        1.90      1.49 o 
  -6   5   1      529.92      562.91      7.31 o 
  -5   5   1      485.77      532.36      9.69 o 
  -4   5   1       26.55       12.87      1.24 o 
  -3   5   1      104.72      105.82      2.00 o 
  -2   5   1      219.06      211.02      2.63 o 
  -1   5   1    41482.42    39687.29    315.45 o 
   0   5   1       90.98       85.44      5.28 o 
   1   5   1     4840.58     4764.55     35.91 o 
   2   5   1     1326.63     1306.67      9.79 o 
   3   5   1     6070.65     6162.45     40.96 o 
   4   5   1     2793.08     3045.33     27.51 o 
   5   5   1      113.81      105.18      2.01 o 
   6   5   1        6.77        2.86      1.85 o 
   7   5   1       11.92       12.88      2.41 o 
   8   5   1        1.00        1.11      3.48 o 
   9   5   1       38.89       37.23      4.58 o 
  10   5   1       12.54       11.33      4.72 o 
  11   5   1        0.20       -0.63      5.20 o 
 -12   6   1        4.16       -5.60      5.81 o 
 -11   6   1        0.37        1.80      4.39 o 
 -10   6   1       19.10       14.49      4.58 o 
  -9   6   1       13.21        6.32      4.15 o 
  -8   6   1        3.82        4.27      2.51 o 
  -7   6   1        0.15        1.09      1.91 o 
  -6   6   1      193.24      195.02      5.42 o 
  -5   6   1        3.12        1.96      1.46 o 
  -4   6   1     1751.83     2006.00     16.79 o 
  -3   6   1     3797.69     3822.31     29.76 o 
  -2   6   1        0.13        1.31      0.87 o 
  -1   6   1     1002.73     1089.77     10.35 o 
   0   6   1      491.60      428.51      5.87 o 
   1   6   1      493.81      511.67      5.67 o 
   2   6   1     2915.89     2818.77     20.77 o 
   3   6   1     1359.44     1512.81     11.64 o 
   4   6   1        0.08       -0.87      0.87 o 
   5   6   1       12.05        8.48      1.07 o 
   6   6   1       18.39       23.52      2.39 o 
   7   6   1       33.58       25.78      3.44 o 
   8   6   1      229.12      245.69      8.51 o 
   9   6   1        2.31        2.49      3.71 o 
  10   6   1        1.23        2.18      4.06 o 
  11   6   1        4.72        2.24      5.20 o 
 -12   7   1        0.70       -0.75      8.21 o 
 -11   7   1        5.31       10.15      4.94 o 
 -10   7   1       14.10       17.52      4.80 o 
  -9   7   1       10.27        3.86      4.01 o 
  -8   7   1       33.47       27.62      3.05 o 
  -7   7   1       46.37       46.38      2.85 o 
  -6   7   1       18.77       20.68      3.45 o 
  -5   7   1      140.92      131.41      4.01 o 
  -4   7   1        4.00       -0.70      1.55 o 
  -3   7   1     2543.00     2550.44     22.61 o 
  -2   7   1     1128.72     1116.02     11.00 o 
  -1   7   1     2440.39     2538.36     21.93 o 
   0   7   1       23.62       22.06      1.75 o 
   1   7   1      263.27      272.05      3.98 o 
   2   7   1        1.07        1.01      1.14 o 
   3   7   1       29.73       28.92      1.65 o 
   4   7   1      113.05       95.42      3.08 o 
   5   7   1        5.47        2.30      1.51 o 
   6   7   1        0.00       -1.30      1.30 o 
   7   7   1       85.82       90.68      4.14 o 
   8   7   1       20.91       20.16      4.14 o 
   9   7   1        0.09       -1.49      3.71 o 
  10   7   1       10.70        9.03      4.42 o 
  11   7   1        5.19        1.71     11.57 o 
 -11   8   1        2.22        1.63      5.74 o 
 -10   8   1        8.91        9.25      4.50 o 
  -9   8   1        0.00       -2.35      3.83 o 
  -8   8   1       39.74       32.53      3.46 o 
  -7   8   1      142.48      118.87      4.97 o 
  -6   8   1       25.25       25.08      2.57 o 
  -5   8   1       79.70       66.95      3.03 o 
  -4   8   1        0.74       -0.11      1.48 o 
  -3   8   1      479.93      489.86      6.47 o 
  -2   8   1     2798.14     2919.76     31.07 o 
  -1   8   1      417.17      477.79      8.33 o 
   0   8   1     2998.37     3155.25     46.46 o 
   1   8   1     1469.42     1473.01     19.52 o 
   2   8   1      634.53      642.10      9.28 o 
   3   8   1       78.62       76.13      3.13 o 
   4   8   1       76.90       87.28      3.12 o 
   5   8   1        6.07        3.26      1.83 o 
   6   8   1       32.85       32.72      2.63 o 
   7   8   1       41.64       29.71      3.01 o 
   8   8   1        6.03        6.78      3.80 o 
   9   8   1        2.50        1.88      4.14 o 
  10   8   1        0.24        0.22      4.50 o 
  11   8   1        8.95        9.22      6.05 o 
 -11   9   1        4.17       -1.67      5.53 o 
 -10   9   1        2.39        7.39      4.61 o 
  -9   9   1       29.12       34.15      5.85 o 
  -8   9   1       87.36       68.78      5.70 o 
  -7   9   1       30.58       30.73      3.36 o 
  -6   9   1       20.90       17.48      2.51 o 
  -5   9   1       13.99       12.56      2.26 o 
  -4   9   1        1.50        2.12      1.64 o 
  -3   9   1        8.48       10.83      1.94 o 
  -2   9   1     4931.48     4803.58     67.25 o 
  -1   9   1      372.99      343.78      7.18 o 
   0   9   1      736.22      699.97     11.19 o 
   1   9   1       29.31       27.94      2.96 o 
   2   9   1     2268.95     2167.04     28.00 o 
   3   9   1      138.62      135.19      3.95 o 
   4   9   1       78.05       86.69      4.71 o 
   5   9   1      281.02      267.95      5.71 o 
   6   9   1       42.37       35.58      2.89 o 
   7   9   1        2.89        2.34      2.32 o 
   8   9   1       13.24       15.80      5.84 o 
   9   9   1        0.45        3.01      4.23 o 
  10   9   1       16.28       18.77      5.03 o 
  11   9   1       13.51       20.76      6.46 o 
 -11  10   1        0.15       -3.36     12.32 o 
 -10  10   1        0.04       -5.28      5.28 o 
  -9  10   1       16.08       16.38      4.83 o 
  -8  10   1       46.82       43.37      5.15 o 
  -7  10   1        0.71       -1.71      2.75 o 
  -6  10   1        0.82        0.44      2.19 o 
  -5  10   1      215.28      225.06      5.51 o 
  -4  10   1       43.05       39.77      2.58 o 
  -3  10   1      379.96      386.89      6.45 o 
  -2  10   1      219.38      202.48      6.17 o 
  -1  10   1      163.90      136.16      8.33 o 
   0  10   1      274.93      306.05      7.18 o 
   1  10   1      573.24      607.22     17.04 o 
   2  10   1       26.40       38.96      3.39 o 
   3  10   1     1152.80     1178.01     13.64 o 
   4  10   1      153.39      124.23      7.98 o 
   5  10   1       14.87       17.34      2.40 o 
   6  10   1       34.76       25.82      2.84 o 
   7  10   1        6.24       -1.33      3.03 o 
   8  10   1       31.75       32.69      4.70 o 
   9  10   1       78.19       82.58      7.11 o 
  10  10   1       13.59       18.60      5.25 o 
  11  10   1        5.96        8.57      5.92 o 
 -11  11   1        0.10       -5.74      5.74 o 
 -10  11   1        3.89        3.54      4.70 o 
  -9  11   1        1.66        2.14      4.95 o 
  -8  11   1      208.26      207.99      8.90 o 
  -7  11   1       82.01       80.28      4.80 o 
  -6  11   1       15.33       12.04      2.74 o 
  -5  11   1        1.87        1.18      2.32 o 
  -4  11   1       12.49       15.62      2.36 o 
  -3  11   1       33.12       31.69      2.95 o 
  -2  11   1       46.24       56.91      4.19 o 
  -1  11   1       50.93       43.70      4.32 o 
   0  11   1       54.01       59.79      4.01 o 
   1  11   1      195.14      199.47      8.07 o 
   2  11   1       49.73       48.58      3.88 o 
   3  11   1      342.44      363.43      6.70 o 
   4  11   1        1.71        2.41      2.59 o 
   5  11   1      102.90      101.55      4.70 o 
   6  11   1        2.70       -0.52      3.16 o 
   7  11   1       41.86       47.71      4.47 o 
   8  11   1       19.31       17.12      4.50 o 
   9  11   1       16.76       20.65      5.15 o 
  10  11   1        0.21       -0.68      5.53 o 
 -10  12   1        7.39       11.19      5.23 o 
  -9  12   1        3.41        5.69      4.83 o 
  -8  12   1        1.55        6.00      4.36 o 
  -7  12   1       76.50       73.06      4.28 o 
  -6  12   1       84.42       82.16      4.26 o 
  -5  12   1      526.58      572.45      9.94 o 
  -4  12   1      186.88      159.94      5.46 o 
  -3  12   1      459.04      463.69      8.61 o 
  -2  12   1      536.23      544.41     10.76 o 
  -1  12   1       55.71       45.78      3.58 o 
   0  12   1        0.86        2.24      2.24 o 
   1  12   1       25.77       23.83      3.14 o 
   2  12   1      470.48      484.39     10.30 o 
   3  12   1      581.33      553.24     10.76 o 
   4  12   1       75.88       73.45      4.08 o 
   5  12   1      245.47      230.09      7.76 o 
   6  12   1       39.24       46.34      4.04 o 
   7  12   1      201.77      224.79     17.43 o 
   8  12   1       33.84       39.67      7.77 o 
   9  12   1        1.27        3.46      4.70 o 
  10  12   1        0.01        1.83      5.53 o 
 -10  13   1       11.49       14.16      6.62 o 
  -9  13   1        1.27        8.60      4.94 o 
  -8  13   1       21.78       27.62      5.64 o 
  -7  13   1       32.92       35.37      3.81 o 
  -6  13   1        1.11        2.24      3.13 o 
  -5  13   1       43.10       40.26      3.71 o 
  -4  13   1      391.69      414.20      9.86 o 
  -3  13   1      444.01      403.03      9.17 o 
  -2  13   1       63.94       56.65      4.31 o 
  -1  13   1       52.82       63.23      4.44 o 
   0  13   1        0.24       -3.51      3.51 o 
   1  13   1      626.07      595.55     14.26 o 
   2  13   1       87.94       87.59     15.68 o 
   3  13   1      173.33      162.99      7.62 o 
   4  13   1        9.39       11.82      3.07 o 
   5  13   1        8.80        7.83      3.07 o 
   6  13   1        7.73       10.03      3.23 o 
   7  13   1       12.10       11.20      4.31 o 
   8  13   1        5.79       10.78      4.27 o 
   9  13   1       21.30       23.39      6.46 o 
  10  13   1        0.10        8.21      7.47 o 
 -10  14   1        4.57       10.05      6.80 o 
  -9  14   1       17.84       13.84      5.45 o 
  -8  14   1        0.18       -0.93      5.20 o 
  -7  14   1       29.67       31.12      3.98 o 
  -6  14   1        9.10        6.22      3.33 o 
  -5  14   1        1.74       -1.54      2.88 o 
  -4  14   1       15.17       13.94      4.16 o 
  -3  14   1     1283.14     1284.10     19.96 o 
  -2  14   1      941.24      987.12     23.90 o 
  -1  14   1       24.13       21.33      4.22 o 
   0  14   1        8.29        7.57      4.11 o 
   1  14   1       84.04       74.83      6.05 o 
   2  14   1      553.63      580.96     15.31 o 
   3  14   1      113.09      118.57     10.52 o 
   4  14   1      173.47      181.82      6.87 o 
   5  14   1        8.89        9.83      3.13 o 
   6  14   1        5.10       -0.28      3.13 o 
   7  14   1        4.53       -0.07      3.92 o 
   8  14   1        3.76        1.52      4.36 o 
   9  14   1        7.72        2.99      7.47 o 
  -9  15   1        2.18        4.20      6.27 o 
  -8  15   1        0.72       -0.04      5.20 o 
  -7  15   1       75.39       70.40      5.77 o 
  -6  15   1       10.24        9.18      3.47 o 
  -5  15   1       17.53       17.75      3.96 o 
  -4  15   1       21.88       20.02      5.42 o 
  -3  15   1        1.16       -0.32      4.32 o 
  -2  15   1        0.02       -0.40      6.72 o 
  -1  15   1        6.60        6.72      5.97 o 
   0  15   1        3.06       -0.45      4.48 o 
   1  15   1      272.44      279.05     20.16 o 
   2  15   1      392.58      365.74     12.40 o 
   3  15   1       37.96       39.16      4.27 o 
   4  15   1       36.00       35.35      5.17 o 
   5  15   1       24.12       31.38      4.44 o 
   6  15   1        5.67       -0.52      3.88 o 
   7  15   1        1.58       -0.21      4.01 o 
   8  15   1        3.67        1.18      4.36 o 
   9  15   1        4.03       21.65      8.21 o 
  -9  16   1        0.14       -7.47      7.47 o 
  -8  16   1        2.12        2.92      5.74 o 
  -7  16   1       22.56       26.18      4.70 o 
  -6  16   1        5.00        5.34      3.96 o 
  -5  16   1       58.95       51.88      4.83 o 
  -4  16   1        0.02        2.27      3.52 o 
  -3  16   1       33.11       26.92      4.15 o 
  -2  16   1      100.16       91.14     15.31 o 
  -1  16   1      123.52      106.65      7.64 o 
   0  16   1       76.42       66.08      6.58 o 
   1  16   1       42.92       36.37     13.44 o 
   2  16   1       35.06       35.39      5.53 o 
   3  16   1        2.82        5.11      4.43 o 
   4  16   1       11.70        9.55      3.68 o 
   5  16   1        6.32        5.85      3.72 o 
   6  16   1        0.01       -4.46      4.46 o 
   7  16   1        0.47       -5.59      5.72 o 
   8  16   1        0.16       -4.75      4.75 o 
  -8  17   1        0.04       -5.53      5.53 o 
  -7  17   1        7.90        8.21      8.21 o 
  -6  17   1       21.61       14.03      4.27 o 
  -5  17   1        0.14        0.09      3.72 o 
  -4  17   1        4.64       -1.69      3.61 o 
  -3  17   1        1.13       -1.20      3.52 o 
  -2  17   1       60.57       41.91      6.05 o 
  -1  17   1       38.83       28.42      6.72 o 
   0  17   1        1.11       -4.04      5.23 o 
   1  17   1        0.06        1.12      4.75 o 
   2  17   1       22.89       20.21      5.28 o 
   3  17   1        9.94       12.79      4.07 o 
   4  17   1       59.90       43.71      5.02 o 
   5  17   1        1.37        1.15      3.83 o 
   6  17   1        8.07        8.76      5.00 o 
   7  17   1        1.12        0.28      5.00 o 
   8  17   1        1.02        5.23      8.21 o 
  -8  18   1        0.01        2.99      8.21 o 
  -7  18   1        0.95       -7.47      7.47 o 
  -6  18   1        2.77       -5.00      5.00 o 
  -5  18   1       61.88       64.76      5.57 o 
  -4  18   1       68.99       64.55      5.70 o 
  -3  18   1        2.39       -0.71      3.52 o 
  -2  18   1       10.62       12.69      5.81 o 
  -1  18   1       47.22       40.72      6.72 o 
   0  18   1        2.26       -4.46      4.46 o 
   1  18   1        1.85       -6.35      6.35 o 
   2  18   1        1.31       10.21      5.53 o 
   3  18   1        4.30        5.17      3.92 o 
   4  18   1        0.37        4.43      4.06 o 
   5  18   1       15.41       13.22      4.58 o 
   6  18   1        8.79        6.35      6.35 o 
   7  18   1        6.42       14.19      8.96 o 
  -7  19   1       11.23       23.90      9.71 o 
  -6  19   1        1.97        0.75      8.96 o 
  -5  19   1        0.99       -5.53      5.53 o 
  -4  19   1        5.61        4.95      4.16 o 
  -3  19   1        8.36        4.67      4.16 o 
  -2  19   1        4.84        1.22      5.23 o 
  -1  19   1       80.37       88.03      8.17 o 
   0  19   1        3.91       -4.75      4.75 o 
   1  19   1        6.98       -4.11      5.28 o 
   2  19   1        8.08        7.09      5.20 o 
   3  19   1       22.21       14.62      5.00 o 
   4  19   1       12.66       18.18      4.55 o 
   5  19   1        5.11        4.53      4.58 o 
   6  19   1        6.96        5.23      8.96 o 
  -6  20   1       14.51       19.41      9.71 o 
  -5  20   1        6.34       10.08      6.34 o 
  -4  20   1        7.13        4.93      6.72 o 
  -3  20   1        0.05       -5.48      5.53 o 
  -2  20   1        0.49        2.99      5.97 o 
  -1  20   1        1.04       -5.81      5.81 o 
   0  20   1        0.05       -5.53      5.53 o 
   1  20   1        5.61        2.38      5.53 o 
   2  20   1        1.51       -1.42      6.35 o 
   3  20   1        2.75        2.16      4.25 o 
   4  20   1        1.85       -3.40      4.39 o 
   5  20   1        1.06        0.00      8.96 o 
   6  20   1        3.66        5.23      8.96 o 
  -5  21   1        2.03        9.33      6.86 o 
  -4  21   1       20.99       27.91      7.64 o 
  -3  21   1        8.63       24.53      7.11 o 
  -2  21   1        0.61       -1.12      6.34 o 
  -1  21   1        0.36       -1.87      5.81 o 
   0  21   1        7.78       -2.37      6.05 o 
   1  21   1       13.18       13.47      8.59 o 
   2  21   1       10.22        3.08     12.32 o 
   3  21   1        4.65       -0.55      4.50 o 
   4  21   1        7.62        3.55      6.58 o 
   5  21   1        5.29        9.71      9.71 o 
  -3  22   1        0.22        0.66      6.58 o 
  -2  22   1        0.39       -6.72      6.72 o 
  -1  22   1        0.07        0.75      6.34 o 
   0  22   1        3.50        2.99      6.34 o 
   1  22   1        0.93       -3.38      6.05 o 
   2  22   1        0.27       -4.11      6.34 o 
   3  22   1        1.53       -4.45      6.05 o 
  -1  23   1       17.63       12.26      7.64 o 
   0  23   1       25.24       20.53      7.39 o 
   1  23   1        1.21       -4.48      8.96 o 
 -12   0   2       60.22       66.46     11.95 o 
 -10   0   2      388.81      429.36     20.91 o 
  -8   0   2        0.31       -2.06      2.06 o 
  -6   0   2       32.33       27.28      2.61 o 
  -4   0   2     1635.00     1574.10     19.67 o 
  -2   0   2    22014.65    21526.81    297.52 o 
   0   0   2      568.89      472.46      8.59 o 
   2   0   2    27429.31    25136.90    347.66 o 
   4   0   2      388.64      450.85      6.42 o 
   6   0   2      315.38      334.75      7.34 o 
   8   0   2      416.48      420.40     16.43 o 
  10   0   2       47.56       49.39      7.00 o 
  12   0   2       66.42       80.65     11.95 o 
 -12   1   2       25.99       31.91      7.64 o 
 -11   1   2        1.08        5.60      5.81 o 
 -10   1   2      102.30      105.82      8.45 o 
  -9   1   2       25.99       22.29      5.53 o 
  -8   1   2       11.06        8.16      2.05 o 
  -7   1   2        6.00        8.98      1.79 o 
  -6   1   2       13.61       12.49      1.64 o 
  -5   1   2      370.47      440.95      6.53 o 
  -4   1   2      189.62      167.57      2.75 o 
  -3   1   2     2718.25     2486.90     20.83 o 
  -2   1   2      515.91      505.92      5.16 o 
  -1   1   2     3074.23     2363.68    191.53 o 
   0   1   2      101.06       60.85      6.25 o 
   1   1   2     4321.46     3957.58     35.23 o 
   2   1   2      502.79      650.36     17.91 o 
   3   1   2     2326.59     2406.78     20.50 o 
   4   1   2       44.14       39.69      1.28 o 
   5   1   2      472.41      456.50      5.86 o 
   6   1   2        4.06        4.37      1.62 o 
   7   1   2        2.45       -2.16      2.48 o 
   8   1   2      159.68      150.63      9.98 o 
   9   1   2       52.46       52.83      4.96 o 
  10   1   2       55.30       64.54      5.77 o 
  11   1   2        1.62       -1.81      5.97 o 
  12   1   2        8.59       14.74      6.05 o 
 -12   2   2        4.74       -0.37      6.34 o 
 -11   2   2       28.08       41.29      5.85 o 
 -10   2   2       95.35       70.26      7.39 o 
  -9   2   2      183.35      208.43     10.03 o 
  -8   2   2      120.74      117.71      4.20 o 
  -7   2   2       17.33       14.85      1.92 o 
  -6   2   2        0.27        0.96      1.19 o 
  -5   2   2     2015.52     2063.91     18.81 o 
  -4   2   2     4775.43     4822.77     36.52 o 
  -3   2   2      440.71      438.47      4.52 o 
  -2   2   2     6687.74     6612.29     52.82 o 
  -1   2   2       17.52       22.88      0.82 o 
   0   2   2      359.30      368.30      7.22 o 
   1   2   2     3632.29     3451.68     25.83 o 
   2   2   2     1765.96     1731.60     13.75 o 
   3   2   2        5.23        3.66      1.07 o 
   4   2   2       78.44       67.30      2.14 o 
   5   2   2       79.97       94.69      4.27 o 
   6   2   2      644.73      657.02      9.06 o 
   7   2   2      565.72      589.48     13.80 o 
   8   2   2      975.19      976.81     16.49 o 
   9   2   2      140.74      136.71      7.08 o 
  10   2   2        0.10       -2.15      4.95 o 
  11   2   2        3.12       -0.75      4.75 o 
 -12   3   2        0.14       -7.47      7.47 o 
 -11   3   2        6.12        9.53      5.02 o 
 -10   3   2       10.46        8.99      4.27 o 
  -9   3   2       17.56       14.15      5.00 o 
  -8   3   2        6.51       11.57      2.01 o 
  -7   3   2       39.25       26.66      2.22 o 
  -6   3   2      651.45      704.40      8.35 o 
  -5   3   2      116.18      105.17      3.52 o 
  -4   3   2     2317.61     2599.40     20.54 o 
  -3   3   2      458.31      405.87      4.16 o 
  -2   3   2      385.08      352.66      3.48 o 
  -1   3   2     2738.47     2651.32     18.94 o 
   0   3   2    13302.41    12628.65     99.68 o 
   1   3   2      315.77      361.71      3.49 o 
   2   3   2       65.04       58.05      1.83 o 
   3   3   2      339.60      372.01      4.01 o 
   4   3   2     2367.58     2517.66     23.26 o 
   5   3   2       13.97       11.27      1.54 o 
   6   3   2       19.82       18.08      2.42 o 
   7   3   2       13.95       19.81      2.44 o 
   8   3   2        0.55       -3.48      3.48 o 
   9   3   2       29.77       36.20      4.58 o 
  10   3   2        0.02       -4.19      4.64 o 
  11   3   2        0.30        0.59      5.00 o 
 -12   4   2        0.55       -5.74      5.74 o 
 -11   4   2        5.51       -3.66      4.44 o 
 -10   4   2       14.61       11.73      4.70 o 
  -9   4   2       58.03       55.47      5.27 o 
  -8   4   2      114.32      126.79      4.54 o 
  -7   4   2      330.39      328.85      5.70 o 
  -6   4   2      203.41      210.91      4.40 o 
  -5   4   2      362.13      385.53      5.38 o 
  -4   4   2       24.15       27.60      1.56 o 
  -3   4   2      100.16      107.58      2.16 o 
  -2   4   2     2427.58     2375.97     16.44 o 
  -1   4   2     8805.20     8615.40     63.54 o 
   0   4   2      402.51      385.39      4.25 o 
   1   4   2     8634.94     8382.09     61.91 o 
   2   4   2     3480.06     3521.51     23.70 o 
   3   4   2      883.91      884.80      7.15 o 
   4   4   2       50.70       47.40      1.94 o 
   5   4   2      310.23      344.09      5.35 o 
   6   4   2        9.93       12.53      1.95 o 
   7   4   2      239.96      267.46      6.61 o 
   8   4   2        0.57       -3.05      3.36 o 
   9   4   2       15.78       16.60      4.14 o 
  10   4   2        6.26        4.29      4.00 o 
  11   4   2        3.51        4.05     13.44 o 
 -12   5   2        2.22        0.65     10.83 o 
 -11   5   2        4.96        2.72      4.70 o 
 -10   5   2        2.86        7.13      4.27 o 
  -9   5   2       42.68       34.66      5.88 o 
  -8   5   2       10.02        7.29      1.94 o 
  -7   5   2        0.00       -0.71      1.70 o 
  -6   5   2      246.62      256.06      5.34 o 
  -5   5   2      332.13      352.32     10.81 o 
  -4   5   2     7562.79     7942.26     68.51 o 
  -3   5   2     1018.55     1019.62      8.08 o 
  -2   5   2      222.93      200.32      2.55 o 
  -1   5   2     4733.09     4661.74     35.27 o 
   0   5   2     3938.31     4063.73     36.26 o 
   1   5   2      431.66      387.54      4.47 o 
   2   5   2      660.81      690.50      6.08 o 
   3   5   2       20.66       29.86      1.35 o 
   4   5   2      617.70      663.33      6.38 o 
   5   5   2       26.29       26.04      1.66 o 
   6   5   2       14.30       16.14      2.06 o 
   7   5   2       63.49       47.58      3.28 o 
   8   5   2        1.06       -1.38      3.23 o 
   9   5   2        0.71       -1.49      3.55 o 
  10   5   2        8.97        8.21      4.14 o 
  11   5   2        3.32        1.99      5.53 o 
 -12   6   2        9.59       17.23      8.96 o 
 -11   6   2       10.04       16.83      5.24 o 
 -10   6   2        0.10       -0.40      3.96 o 
  -9   6   2       44.11       37.51      4.83 o 
  -8   6   2       39.88       33.57      2.48 o 
  -7   6   2        9.05        8.71      2.17 o 
  -6   6   2     1565.94     1637.75     27.42 o 
  -5   6   2       25.45       32.91      2.35 o 
  -4   6   2     1131.87     1242.01     12.14 o 
  -3   6   2       22.64       28.28      1.52 o 
  -2   6   2       98.24       86.13      1.94 o 
  -1   6   2      780.33      700.28      8.07 o 
   0   6   2      851.51      886.75      9.39 o 
   1   6   2      197.65      209.13      3.67 o 
   2   6   2     3144.76     3323.99     24.35 o 
   3   6   2     1305.86     1468.54     11.15 o 
   4   6   2        3.15        0.34      0.87 o 
   5   6   2       69.09       65.18      2.53 o 
   6   6   2        6.95        1.58      1.78 o 
   7   6   2       78.14       68.11      3.82 o 
   8   6   2      229.30      240.38      8.11 o 
   9   6   2        2.69        5.68      3.92 o 
  10   6   2       53.56       74.09      6.24 o 
  11   6   2       10.44        1.49     12.69 o 
 -12   7   2        0.30        8.71     11.95 o 
 -11   7   2        2.24        6.72      4.58 o 
 -10   7   2        0.04       -0.72      4.75 o 
  -9   7   2       15.51        8.60      4.16 o 
  -8   7   2        6.63        6.23      2.63 o 
  -7   7   2      217.62      204.58      5.89 o 
  -6   7   2       67.26       63.72      3.24 o 
  -5   7   2       50.46       61.38      2.89 o 
  -4   7   2      179.67      180.42      5.40 o 
  -3   7   2      430.15      405.82      5.53 o 
  -2   7   2      109.21      110.88      3.18 o 
  -1   7   2        3.90       13.50      1.42 o 
   0   7   2       40.81       32.87      1.72 o 
   1   7   2       46.39       44.83      2.69 o 
   2   7   2     1925.43     2064.21     18.37 o 
   3   7   2      234.75      229.90      3.50 o 
   4   7   2       12.49       14.71      1.27 o 
   5   7   2      799.27      828.12     14.58 o 
   6   7   2        3.18       -1.56      1.56 o 
   7   7   2      148.96      146.36     12.85 o 
   8   7   2       30.35       40.90      4.66 o 
   9   7   2       20.32       19.71      4.25 o 
  10   7   2        7.38        7.00      4.58 o 
  11   7   2        6.01       -4.85      5.20 o 
 -11   8   2        1.89        1.40      4.58 o 
 -10   8   2       15.01       17.78      4.94 o 
  -9   8   2        3.12       -2.93      3.96 o 
  -8   8   2      166.57      162.16      7.40 o 
  -7   8   2       26.15       26.64      3.20 o 
  -6   8   2       27.10       22.41      3.01 o 
  -5   8   2       38.40       34.59      2.53 o 
  -4   8   2       33.21       33.42      2.35 o 
  -3   8   2      220.66      243.71      4.73 o 
  -2   8   2        7.12        8.30      2.16 o 
  -1   8   2       58.26       60.02      3.29 o 
   0   8   2     1610.22     1604.76     21.12 o 
   1   8   2      377.36      414.36      7.85 o 
   2   8   2       50.77       44.78      2.36 o 
   3   8   2       27.54       32.37      1.92 o 
   4   8   2       23.37       27.65      2.06 o 
   5   8   2      217.78      211.08      4.51 o 
   6   8   2       10.21        6.87      2.19 o 
   7   8   2       56.53       47.99      4.02 o 
   8   8   2      119.23      124.95      7.10 o 
   9   8   2        7.27       11.71      4.20 o 
  10   8   2       12.14       20.63      5.03 o 
  11   8   2       33.24       48.12     10.08 o 
 -11   9   2        4.20        0.99      4.94 o 
 -10   9   2       37.71       31.32      5.49 o 
  -9   9   2        0.05        0.70      4.11 o 
  -8   9   2        3.60       -0.67      2.80 o 
  -7   9   2        0.06       -2.47      2.47 o 
  -6   9   2        0.18       -2.59      2.59 o 
  -5   9   2       52.62       58.94      3.08 o 
  -4   9   2      266.70      273.40      5.04 o 
  -3   9   2     2752.42     2865.78     25.46 o 
  -2   9   2     6118.55     6195.48     72.42 o 
  -1   9   2      483.07      497.99      9.05 o 
   0   9   2      259.83      284.09      6.60 o 
   1   9   2     3089.64     3194.52     48.39 o 
   2   9   2      126.74      146.32      6.36 o 
   3   9   2      708.41      693.11      9.34 o 
   4   9   2       11.34       12.30      2.69 o 
   5   9   2      197.25      199.41      5.00 o 
   6   9   2       32.29       24.45      2.58 o 
   7   9   2       41.88       40.27      4.02 o 
   8   9   2      237.78      254.20      9.00 o 
   9   9   2        2.55        0.53      4.16 o 
  10   9   2        0.04        1.01      5.20 o 
  11   9   2        2.75       -1.92      5.38 o 
 -11  10   2        7.45       27.05      7.00 o 
 -10  10   2        4.17        0.71      4.70 o 
  -9  10   2       13.98       16.51      4.70 o 
  -8  10   2        3.09       -0.63      2.91 o 
  -7  10   2      116.61       96.51      5.06 o 
  -6  10   2       57.49       55.29      3.38 o 
  -5  10   2       16.74       17.41      2.37 o 
  -4  10   2      269.96      281.34      5.35 o 
  -3  10   2      671.84      666.87      8.85 o 
  -2  10   2     1468.77     1435.51     20.12 o 
  -1  10   2      236.85      222.06      6.17 o 
   0  10   2       96.48       92.63      4.57 o 
   1  10   2       27.43       34.39      3.33 o 
   2  10   2      329.00      316.96      8.36 o 
   3  10   2       40.04       40.50      2.70 o 
   4  10   2      293.74      288.21      6.39 o 
   5  10   2       19.13       22.16      2.90 o 
   6  10   2       59.73       57.99      3.40 o 
   7  10   2       11.92        9.38      3.36 o 
   8  10   2       89.78      106.75      6.86 o 
   9  10   2        0.89       -1.95      4.15 o 
  10  10   2        2.35        8.64      5.38 o 
 -11  11   2        0.42       -5.74      5.74 o 
 -10  11   2        0.42       -3.61      4.70 o 
  -9  11   2       12.85        9.04      4.61 o 
  -8  11   2       24.38       29.42      4.08 o 
  -7  11   2       19.87       25.70      3.74 o 
  -6  11   2      144.80      149.15      6.10 o 
  -5  11   2      142.19      142.80      4.72 o 
  -4  11   2      111.01      105.89      4.00 o 
  -3  11   2        8.60        8.52      2.35 o 
  -2  11   2     1140.62     1066.44     16.22 o 
  -1  11   2       90.96       90.96      4.58 o 
   0  11   2      119.57       89.87      4.74 o 
   1  11   2       48.75       51.52      4.57 o 
   2  11   2       24.55       19.51      3.04 o 
   3  11   2       13.26       11.75      2.47 o 
   4  11   2       66.52       60.15      3.60 o 
   5  11   2      155.65      148.20      8.74 o 
   6  11   2       71.91       55.37      3.98 o 
   7  11   2       15.76       11.70      3.92 o 
   8  11   2        2.69        1.58      3.36 o 
   9  11   2       24.94       34.52      5.60 o 
  10  11   2        1.59       -2.45      5.38 o 
 -10  12   2        4.35        8.90      5.27 o 
  -9  12   2        8.46       11.70      5.14 o 
  -8  12   2       15.36       13.25      4.70 o 
  -7  12   2      214.07      216.20      7.45 o 
  -6  12   2      106.09       91.61      5.28 o 
  -5  12   2        8.98       13.67      2.94 o 
  -4  12   2       45.74       37.71      3.03 o 
  -3  12   2        9.04       14.28      2.65 o 
  -2  12   2        9.24        8.49      2.85 o 
  -1  12   2        5.24       -0.83      2.48 o 
   0  12   2       52.77       57.76      3.53 o 
   1  12   2       30.88       31.78      4.22 o 
   2  12   2       52.43       55.09      4.75 o 
   3  12   2      153.60      163.14      6.17 o 
   4  12   2       39.29       38.44      3.66 o 
   5  12   2       32.74       35.06      3.60 o 
   6  12   2       30.13       33.53      3.59 o 
   7  12   2        1.64        4.21      3.83 o 
   8  12   2       13.75        9.03      4.36 o 
   9  12   2       15.88       14.25      6.08 o 
  10  12   2        6.33        3.73      7.47 o 
 -10  13   2        5.61        8.24      5.38 o 
  -9  13   2       25.32       28.17      5.94 o 
  -8  13   2        9.84       13.90      4.80 o 
  -7  13   2        0.05        2.42      3.47 o 
  -6  13   2       70.93       81.00      4.32 o 
  -5  13   2      119.91      124.96      5.46 o 
  -4  13   2      410.75      450.41     10.10 o 
  -3  13   2      133.56      121.96     11.75 o 
  -2  13   2      132.57      132.51      6.00 o 
  -1  13   2       13.48       10.21      3.02 o 
   0  13   2       16.82        7.35      3.37 o 
   1  13   2        0.13        0.06      3.40 o 
   2  13   2      364.72      366.52     14.93 o 
   3  13   2      875.41      845.45     18.69 o 
   4  13   2        6.29        1.39      2.85 o 
   5  13   2        5.87        5.85      3.07 o 
   6  13   2      129.29      116.62      5.55 o 
   7  13   2      104.77       94.42      6.48 o 
   8  13   2       30.63       42.88     10.28 o 
   9  13   2       29.15       29.87      8.21 o 
 -10  14   2        0.00        3.23      6.46 o 
  -9  14   2       21.18       23.03      5.47 o 
  -8  14   2        0.95        6.72      4.55 o 
  -7  14   2        0.52       -3.04      3.09 o 
  -6  14   2        5.26        6.35      3.12 o 
  -5  14   2       83.29       75.20      4.94 o 
  -4  14   2       64.91       65.89      5.94 o 
  -3  14   2     1163.84     1127.27     42.70 o 
  -2  14   2       28.36       26.09      4.01 o 
  -1  14   2        6.94        1.30      3.14 o 
   0  14   2      117.49       96.00      5.17 o 
   1  14   2       25.11       21.42     11.57 o 
   2  14   2       29.72       36.73      6.35 o 
   3  14   2       95.31       87.34      5.31 o 
   4  14   2        0.19        0.78      3.29 o 
   5  14   2       86.56       69.78      4.70 o 
   6  14   2        1.86       -3.72      3.72 o 
   7  14   2       51.83       44.76      5.97 o 
   8  14   2       12.66       15.76      4.80 o 
   9  14   2        2.11       10.45      7.47 o 
  -9  15   2        6.66       11.57      6.27 o 
  -8  15   2        6.63        0.25      5.53 o 
  -7  15   2        1.73       -1.70      3.25 o 
  -6  15   2        4.04       -0.25      3.12 o 
  -5  15   2       18.93       16.91      3.99 o 
  -4  15   2       15.88       11.82      3.61 o 
  -3  15   2      132.43      151.53      7.03 o 
  -2  15   2       79.92       71.24     13.07 o 
  -1  15   2        6.75        4.53      4.13 o 
   0  15   2      166.20      156.75     14.93 o 
   1  15   2      179.87      166.89     14.19 o 
   2  15   2      111.25       90.63      7.11 o 
   3  15   2       13.50       15.53      3.72 o 
   4  15   2       95.51       87.26      5.74 o 
   5  15   2        3.17        4.16      3.58 o 
   6  15   2        3.42        4.77      4.27 o 
   7  15   2        4.72        4.49      4.36 o 
   8  15   2        5.81        8.77      7.52 o 
   9  15   2        1.13       -6.72      7.47 o 
  -9  16   2        4.93        2.87      6.58 o 
  -8  16   2        0.00       -5.97      5.97 o 
  -7  16   2        0.08       -2.67      4.15 o 
  -6  16   2        0.33        1.03      3.61 o 
  -5  16   2        0.05       -1.21      3.63 o 
  -4  16   2        5.23        5.62      3.61 o 
  -3  16   2       43.57       36.12      4.50 o 
  -2  16   2      108.34       87.84      8.59 o 
  -1  16   2       40.58       34.09      7.09 o 
   0  16   2      214.22      185.07      9.23 o 
   1  16   2        0.03       -4.46      4.46 o 
   2  16   2      102.58      107.25      8.59 o 
   3  16   2        4.60        1.24      3.39 o 
   4  16   2       22.82       17.84      4.15 o 
   5  16   2       35.14       39.09      4.74 o 
   6  16   2        2.54        4.48      5.23 o 
   7  16   2        0.55       -1.85      4.11 o 
   8  16   2        0.01       -5.97      5.97 o 
  -8  17   2        0.06       -5.74      5.74 o 
  -7  17   2        9.37       11.95      8.21 o 
  -6  17   2       16.55       19.64      6.05 o 
  -5  17   2        4.75        0.98      3.96 o 
  -4  17   2       13.15        8.43      3.83 o 
  -3  17   2        0.13       -1.53      4.92 o 
  -2  17   2        0.09       -4.92      5.23 o 
  -1  17   2       38.12       31.78      5.81 o 
   0  17   2       15.78       16.80      5.28 o 
   1  17   2        8.41        1.57      5.00 o 
   2  17   2       46.99       41.77      6.05 o 
   3  17   2       27.73       25.33      4.27 o 
   4  17   2        0.23       -3.52      3.52 o 
   5  17   2        5.94        6.69      4.01 o 
   6  17   2        0.57        3.77      5.00 o 
   7  17   2        0.03        1.65      5.00 o 
   8  17   2        2.03       21.65      8.96 o 
  -8  18   2       10.41        2.99      8.96 o 
  -7  18   2        2.22        3.73      8.21 o 
  -6  18   2        4.09        4.20      5.53 o 
  -5  18   2        9.19        7.25      5.53 o 
  -4  18   2      136.18      118.30      6.81 o 
  -3  18   2       23.16       30.65      4.61 o 
  -2  18   2        7.95        4.91     14.56 o 
  -1  18   2        2.01       -5.60      5.60 o 
   0  18   2        6.47        3.18      5.00 o 
   1  18   2        3.20       -2.82      4.66 o 
   2  18   2      121.36      117.86     10.08 o 
   3  18   2       32.01       28.25      4.70 o 
   4  18   2       32.62       30.68      4.87 o 
   5  18   2        0.65        0.63      5.00 o 
   6  18   2       11.30       10.85      5.53 o 
   7  18   2        3.96        4.85      5.81 o 
  -7  19   2        5.62        6.72      8.96 o 
  -6  19   2       13.58       14.19      6.86 o 
  -5  19   2        9.36        2.61      5.81 o 
  -4  19   2        8.33       12.32      6.34 o 
  -3  19   2        5.14        6.09      4.55 o 
  -2  19   2        0.06       -3.66      5.20 o 
  -1  19   2        1.83       -2.99      5.28 o 
   0  19   2        2.11       -2.61      5.28 o 
   1  19   2        9.59       -2.24      5.28 o 
   2  19   2       19.82       26.88      6.05 o 
   3  19   2        0.18       -1.07      4.15 o 
   4  19   2        0.34       -0.05      4.39 o 
   5  19   2        8.48       11.61      5.74 o 
   6  19   2        6.67        1.87      6.35 o 
  -6  20   2        1.23       20.16      9.71 o 
  -5  20   2        4.50       17.89     10.08 o 
  -4  20   2       41.59       40.96      7.39 o 
  -3  20   2        1.15       -3.24      5.53 o 
  -2  20   2        0.84       -2.61      5.81 o 
  -1  20   2        1.19       -6.35      6.35 o 
   0  20   2        0.97       -5.53      5.53 o 
   1  20   2        0.49       -4.16      5.53 o 
   2  20   2        3.81        0.57      5.53 o 
   3  20   2        9.12        5.66      4.70 o 
   4  20   2        4.16       15.12      4.83 o 
   5  20   2        1.84        8.29      5.53 o 
  -5  21   2        5.60       14.69      7.11 o 
  -4  21   2        6.76       -2.12      6.58 o 
  -3  21   2        0.31        5.63      6.27 o 
  -2  21   2        4.42        1.07      6.05 o 
  -1  21   2        0.01       -0.49      6.05 o 
   0  21   2        5.74        0.20     10.08 o 
   1  21   2       14.65       16.80      6.34 o 
   2  21   2        0.48        1.83      5.74 o 
   3  21   2        0.10       -4.08      4.70 o 
   4  21   2        1.19       -5.74      5.74 o 
  -3  22   2       22.35       21.65      7.92 o 
  -2  22   2        0.38       -2.12      6.58 o 
  -1  22   2        5.38        7.80      6.58 o 
   0  22   2        1.08        2.12      6.58 o 
   1  22   2        4.59       11.03      6.80 o 
   2  22   2        0.23       -3.31      6.05 o 
   3  22   2        4.26       -6.72      6.72 o 
   0  23   2        0.00       -8.21      8.21 o 
 -11   0   3       23.01       18.67      8.96 o 
  -9   0   3       50.00       58.24      8.96 o 
  -7   0   3       13.44       10.97      2.59 o 
  -5   0   3     2369.18     2402.78     36.39 o 
  -3   0   3    15667.79    14928.67    166.70 o 
  -1   0   3     7183.27     7141.75     98.74 o 
   1   0   3        1.23        1.99      0.86 o 
   3   0   3        0.97       -0.75      2.24 o 
   5   0   3       74.12       71.70      2.87 o 
   7   0   3       66.20       62.51      3.93 o 
   9   0   3       64.74       55.40      6.62 o 
  11   0   3        4.05       -5.23      6.72 o 
 -12   1   3        9.90        9.50     14.56 o 
 -11   1   3       13.97        8.21      5.81 o 
 -10   1   3       30.25       26.10     10.83 o 
  -9   1   3       36.74       36.90     10.83 o 
  -8   1   3        0.49       -0.48      1.94 o 
  -7   1   3      106.25      110.13      3.95 o 
  -6   1   3        4.45        3.04      1.70 o 
  -5   1   3     1511.85     1563.45     17.67 o 
  -4   1   3       76.86       90.19      3.01 o 
  -3   1   3     1310.55     1318.61     13.28 o 
  -2   1   3    33347.11    31622.01    275.21 o 
  -1   1   3    24835.63    24015.24    271.30 o 
   0   1   3    16204.45    15515.40    101.35 o 
   1   1   3     4492.00     4291.35     32.32 o 
   2   1   3       35.81       28.98      1.87 o 
   3   1   3        0.03       -1.19      1.19 o 
   4   1   3      376.46      416.50      5.37 o 
   5   1   3      937.32      918.65      9.30 o 
   6   1   3       23.02       20.59      1.52 o 
   7   1   3      784.93      801.59     10.89 o 
   8   1   3      502.29      517.17     11.08 o 
   9   1   3      140.52      148.27      7.17 o 
  10   1   3       29.12       25.66      4.23 o 
  11   1   3       42.13       54.25      6.58 o 
 -12   2   3        8.30        0.00      6.34 o 
 -11   2   3       41.61       44.75      8.59 o 
 -10   2   3       18.88       23.24      5.81 o 
  -9   2   3      163.36      168.63      9.67 o 
  -8   2   3        0.00       -1.82      1.82 o 
  -7   2   3      104.24      105.93      3.74 o 
  -6   2   3        3.77        2.26      1.55 o 
  -5   2   3     1393.64     1507.34     28.48 o 
  -4   2   3      999.11     1002.01      9.92 o 
  -3   2   3     1506.15     1409.66     12.83 o 
  -2   2   3       42.43       22.40      2.39 o 
  -1   2   3      549.48      451.03      5.24 o 
   0   2   3      727.30      798.63      6.22 o 
   1   2   3      252.88      277.87      3.04 o 
   2   2   3      148.03      174.09      3.23 o 
   3   2   3      120.91      117.18      2.39 o 
   4   2   3       42.77       45.07      1.40 o 
   5   2   3      261.55      283.27      4.57 o 
   6   2   3       93.39       83.22      8.18 o 
   7   2   3      251.23      262.15      5.86 o 
   8   2   3        0.90       -5.23      5.63 o 
   9   2   3       18.84       19.28      5.78 o 
  10   2   3       17.40       12.49      5.15 o 
  11   2   3        0.50       -2.24      4.75 o 
 -12   3   3        0.00       -8.99     14.56 o 
 -11   3   3       16.70       12.34      5.02 o 
 -10   3   3        5.44        0.75      7.09 o 
  -9   3   3        1.60        4.61      2.91 o 
  -8   3   3       85.25      111.66      4.14 o 
  -7   3   3       46.27       39.52      2.62 o 
  -6   3   3        6.15        3.78      1.59 o 
  -5   3   3      698.94      787.29      9.35 o 
  -4   3   3     1065.84     1147.35     13.78 o 
  -3   3   3      115.65      119.98      2.43 o 
  -2   3   3     6897.56     6891.45     47.88 o 
  -1   3   3     2631.75     2647.87     22.04 o 
   0   3   3      147.65      103.87      1.61 o 
   1   3   3        0.02       -0.53      0.53 o 
   2   3   3      685.17      661.74      6.18 o 
   3   3   3      690.07      763.43      7.16 o 
   4   3   3      366.52      385.28      4.70 o 
   5   3   3        1.65        0.51      1.52 o 
   6   3   3     2396.43     2327.18     30.50 o 
   7   3   3      145.50      150.52      4.90 o 
   8   3   3        0.29        1.51      3.29 o 
   9   3   3        1.33       -3.48      3.48 o 
  10   3   3        3.23        1.66      4.01 o 
  11   3   3        4.18        8.53      5.00 o 
 -12   4   3       10.88        6.51      6.58 o 
 -11   4   3        2.80       -2.09      4.39 o 
 -10   4   3       16.59       22.02      5.19 o 
  -9   4   3        5.32       -0.75      4.01 o 
  -8   4   3       84.82       94.72      3.79 o 
  -7   4   3      404.41      438.04      7.52 o 
  -6   4   3       33.05       33.91      2.62 o 
  -5   4   3      565.77      576.05      7.74 o 
  -4   4   3        8.42        4.92      1.39 o 
  -3   4   3      497.60      514.58      5.06 o 
  -2   4   3       39.50       34.46      1.38 o 
  -1   4   3      269.31      250.46      3.68 o 
   0   4   3        5.81        6.62      0.82 o 
   1   4   3     1840.29     1772.22     15.19 o 
   2   4   3      260.19      290.66      3.43 o 
   3   4   3      645.53      729.12      6.61 o 
   4   4   3      137.33      164.49      3.24 o 
   5   4   3       58.99       59.65      2.47 o 
   6   4   3       10.85        8.10      3.66 o 
   7   4   3      785.76      756.14     11.77 o 
   8   4   3       12.37       18.99      5.18 o 
   9   4   3       21.25       14.98      6.68 o 
  10   4   3        3.36        1.66      3.75 o 
  11   4   3       20.24       23.36     10.45 o 
 -12   5   3        0.02       -5.74      5.74 o 
 -11   5   3       19.39       13.78      4.87 o 
 -10   5   3        8.40        0.33      4.27 o 
  -9   5   3       62.69       64.91      5.70 o 
  -8   5   3       98.14       92.63      3.84 o 
  -7   5   3       99.45       92.29      3.85 o 
  -6   5   3      153.13      149.52      5.43 o 
  -5   5   3      240.12      233.03      4.86 o 
  -4   5   3      565.27      637.38      8.13 o 
  -3   5   3      257.06      258.38      4.62 o 
  -2   5   3      910.59      895.35      7.11 o 
  -1   5   3      598.45      621.21      6.02 o 
   0   5   3       22.59       22.06      1.18 o 
   1   5   3     1572.16     1437.08     12.82 o 
   2   5   3        5.82        5.46      0.84 o 
   3   5   3      855.74      957.92      8.26 o 
   4   5   3       16.29       15.10      1.34 o 
   5   5   3       15.82       16.89      1.69 o 
   6   5   3      609.75      622.32      8.57 o 
   7   5   3      385.06      399.19     11.16 o 
   8   5   3       67.13       69.88      4.85 o 
   9   5   3      125.63      146.90      7.22 o 
  10   5   3        1.69        4.80      3.86 o 
  11   5   3        1.94       -1.53      6.35 o 
 -12   6   3        0.15       -5.81      5.81 o 
 -11   6   3       13.39       19.12      5.88 o 
 -10   6   3        1.32       -0.07      4.77 o 
  -9   6   3       61.14       43.46      5.27 o 
  -8   6   3       34.08       27.15      2.66 o 
  -7   6   3       28.08       26.52      3.15 o 
  -6   6   3       33.37       37.57      3.04 o 
  -5   6   3        0.03       -1.55      1.55 o 
  -4   6   3       36.51       33.48      2.15 o 
  -3   6   3      142.70      139.34      3.08 o 
  -2   6   3      508.97      589.09      5.22 o 
  -1   6   3       64.56       75.40      2.28 o 
   0   6   3      245.57      239.00      3.59 o 
   1   6   3     1064.54     1134.08     10.78 o 
   2   6   3      293.01      306.27      3.67 o 
   3   6   3       10.33       13.15      0.99 o 
   4   6   3      398.25      401.49      4.72 o 
   5   6   3        0.18        0.88      0.65 o 
   6   6   3       20.26       21.07      2.44 o 
   7   6   3      125.81      142.69      6.40 o 
   8   6   3        1.26        0.59      5.07 o 
   9   6   3       10.37       10.63      4.06 o 
  10   6   3        3.79        9.26      4.25 o 
  11   6   3       11.42       17.08      9.33 o 
 -12   7   3        0.01       10.60      6.58 o 
 -11   7   3        0.32       -4.39      4.39 o 
 -10   7   3       14.76       24.17      5.15 o 
  -9   7   3        1.83       -2.30      3.96 o 
  -8   7   3       37.70       35.73      2.93 o 
  -7   7   3        7.58        4.47      2.41 o 
  -6   7   3      109.35      104.70      4.02 o 
  -5   7   3       32.13       30.62      2.40 o 
  -4   7   3       34.68       36.60      2.15 o 
  -3   7   3      122.39      119.69      5.26 o 
  -2   7   3       48.04       37.48      1.86 o 
  -1   7   3      919.90      989.44     12.16 o 
   0   7   3     1039.43     1117.64     12.06 o 
   1   7   3      460.14      457.71      5.94 o 
   2   7   3      658.30      706.72      7.04 o 
   3   7   3      544.69      571.79      6.08 o 
   4   7   3        4.45        2.47      1.44 o 
   5   7   3      594.95      595.16      8.46 o 
   6   7   3       13.92        7.97      2.19 o 
   7   7   3       21.16       16.96      3.31 o 
   8   7   3       21.50       22.04      4.06 o 
   9   7   3        2.78        6.55      4.20 o 
  10   7   3        0.11        6.59      4.20 o 
  11   7   3        2.54        6.18      5.74 o 
 -12   8   3        0.68       -5.23      8.96 o 
 -11   8   3        0.01       -2.85      4.70 o 
 -10   8   3        2.79       -2.09      4.39 o 
  -9   8   3        1.90        2.36      4.27 o 
  -8   8   3        8.21       -0.55      2.80 o 
  -7   8   3       35.83       32.33      3.36 o 
  -6   8   3       10.11        9.36      2.71 o 
  -5   8   3      247.66      269.08      6.57 o 
  -4   8   3      201.45      203.95      4.47 o 
  -3   8   3      200.32      184.15      8.89 o 
  -2   8   3     1127.69     1196.71     14.71 o 
  -1   8   3     2726.37     2871.02     34.78 o 
   0   8   3     1207.46     1313.33     15.83 o 
   1   8   3      175.66      188.84      5.03 o 
   2   8   3      289.32      279.09      6.55 o 
   3   8   3      200.68      198.96      4.22 o 
   4   8   3      584.48      584.32      6.75 o 
   5   8   3      292.11      280.09      5.50 o 
   6   8   3        0.01       -1.66      1.66 o 
   7   8   3        1.07       -2.80      2.80 o 
   8   8   3       25.45       30.67      4.33 o 
   9   8   3       77.50       75.30      5.94 o 
  10   8   3       17.14       27.17      5.92 o 
  11   8   3       19.45       29.84     10.45 o 
 -11   9   3        1.86        4.47      5.28 o 
 -10   9   3        2.69       -0.01      4.50 o 
  -9   9   3       14.34       14.98      4.70 o 
  -8   9   3       13.90        8.43      3.18 o 
  -7   9   3        6.66        8.43      2.95 o 
  -6   9   3        1.31       -2.32      2.32 o 
  -5   9   3       84.04       79.05      3.56 o 
  -4   9   3      403.92      406.15      6.48 o 
  -3   9   3        8.29       14.65      1.75 o 
  -2   9   3        2.33        9.89      2.59 o 
  -1   9   3      758.85      779.51     12.31 o 
   0   9   3        4.46        0.00      2.16 o 
   1   9   3      284.20      260.99     15.22 o 
   2   9   3      212.00      244.06      8.73 o 
   3   9   3       83.30       83.85      3.42 o 
   4   9   3        1.06        0.02      1.95 o 
   5   9   3        1.06        2.09      2.09 o 
   6   9   3       47.31       46.81      2.86 o 
   7   9   3       22.16       14.13      4.31 o 
   8   9   3        2.40       -2.55      3.71 o 
   9   9   3        5.69        7.53      4.25 o 
  10   9   3        6.36       12.63      5.74 o 
 -11  10   3        4.58        6.48      5.38 o 
 -10  10   3        0.22        0.07      4.70 o 
  -9  10   3       79.86       67.57      6.35 o 
  -8  10   3        5.49        2.54      3.14 o 
  -7  10   3       14.11       10.78      3.20 o 
  -6  10   3      191.41      196.78      7.75 o 
  -5  10   3       13.21        9.79      2.85 o 
  -4  10   3       67.18       71.71      3.78 o 
  -3  10   3       66.77       81.39      3.56 o 
  -2  10   3      168.83      180.42      6.00 o 
  -1  10   3       46.17       31.05      2.85 o 
   0  10   3       35.42       39.07      3.29 o 
   1  10   3       68.30       78.27      6.19 o 
   2  10   3        4.45        3.56      2.27 o 
   3  10   3        0.55        0.72      1.99 o 
   4  10   3       58.11       53.96      3.40 o 
   5  10   3       43.61       33.81      3.20 o 
   6  10   3       87.22       83.24      7.47 o 
   7  10   3       26.28       18.15      4.14 o 
   8  10   3        0.18       -3.18      3.18 o 
   9  10   3       82.65      104.38      7.13 o 
  10  10   3        0.91        4.69      5.38 o 
 -11  11   3        0.04        1.49      6.46 o 
 -10  11   3        6.15       -1.81      4.80 o 
  -9  11   3        1.35        0.31      4.55 o 
  -8  11   3       12.23        6.50      4.42 o 
  -7  11   3       35.76       33.98      4.00 o 
  -6  11   3       60.25       55.38      4.34 o 
  -5  11   3       43.88       39.09      3.46 o 
  -4  11   3        5.86        5.15      1.94 o 
  -3  11   3        0.15       -1.20      1.81 o 
  -2  11   3       10.73       12.12      4.18 o 
  -1  11   3       24.18       23.58      2.85 o 
   0  11   3       35.35       24.02      3.14 o 
   1  11   3       74.23       69.72      4.11 o 
   2  11   3       34.03       32.18      3.70 o 
   3  11   3       11.76       12.70      2.47 o 
   4  11   3       45.78       45.76      3.47 o 
   5  11   3        6.73        3.98      2.85 o 
   6  11   3      224.63      234.02      8.07 o 
   7  11   3        7.70        4.29      3.71 o 
   8  11   3        1.76       -0.18      3.75 o 
   9  11   3        0.04        3.77      5.53 o 
  10  11   3        1.01        2.99      6.72 o 
 -10  12   3        0.76        1.46      6.17 o 
  -9  12   3       25.46       29.38      5.51 o 
  -8  12   3       53.80       58.71      4.84 o 
  -7  12   3      342.30      366.98      9.23 o 
  -6  12   3       17.73       18.69      3.02 o 
  -5  12   3      192.10      188.64      5.59 o 
  -4  12   3       27.84       25.22      2.95 o 
  -3  12   3      291.65      283.40      6.15 o 
  -2  12   3      141.72      157.19      5.88 o 
  -1  12   3       93.50      105.46      4.98 o 
   0  12   3       13.65        8.79      3.40 o 
   1  12   3      132.75      120.77     14.19 o 
   2  12   3        3.99        7.09      3.17 o 
   3  12   3       74.32       67.42      4.31 o 
   4  12   3      762.54      803.14     12.51 o 
   5  12   3      540.98      498.73      9.66 o 
   6  12   3      103.21      116.05      6.64 o 
   7  12   3        0.64       -3.61      3.61 o 
   8  12   3        0.16       -0.74      4.06 o 
   9  12   3       15.87       20.16      7.47 o 
 -10  13   3        5.71        6.87      5.38 o 
  -9  13   3       28.49       30.46      5.84 o 
  -8  13   3        2.33        7.50      3.71 o 
  -7  13   3        4.37        7.56      3.66 o 
  -6  13   3       22.58       25.54      3.27 o 
  -5  13   3      109.28      123.58      5.24 o 
  -4  13   3        0.00       -3.80      6.04 o 
  -3  13   3       66.92       63.25      3.71 o 
  -2  13   3       27.84       39.07      3.88 o 
  -1  13   3        2.26       -1.41      3.85 o 
   0  13   3       23.95       23.34      3.29 o 
   1  13   3       53.21       51.29      5.00 o 
   2  13   3       87.14       76.07      6.05 o 
   3  13   3        0.00       -2.85      2.85 o 
   4  13   3       16.45       16.10      3.23 o 
   5  13   3       39.30       34.45      3.85 o 
   6  13   3       16.65       18.10      4.36 o 
   7  13   3        1.39       -1.96      3.92 o 
   8  13   3        0.53       -1.49      4.20 o 
   9  13   3        1.63       11.95      7.47 o 
 -10  14   3       10.24       15.21      5.85 o 
  -9  14   3        8.54        4.72      5.02 o 
  -8  14   3       49.40       42.31      6.11 o 
  -7  14   3       18.49       26.61      4.20 o 
  -6  14   3       22.66       20.28      4.63 o 
  -5  14   3        3.44        0.85      3.16 o 
  -4  14   3      349.40      369.84      9.21 o 
  -3  14   3        2.48        9.02      3.01 o 
  -2  14   3      200.49      192.57      6.98 o 
  -1  14   3       28.27       23.20      3.72 o 
   0  14   3       91.54       86.90      5.14 o 
   1  14   3     1093.86     1144.86     30.62 o 
   2  14   3      325.71      339.81     26.14 o 
   3  14   3       67.40       56.78      6.34 o 
   4  14   3       15.89       13.08      3.72 o 
   5  14   3       29.95       31.78      3.85 o 
   6  14   3        7.06        2.58      6.59 o 
   7  14   3        5.14       -0.82      6.53 o 
   8  14   3        1.37        2.59      4.36 o 
   9  14   3        7.70       17.17      8.21 o 
  -9  15   3        2.84       -1.36      7.60 o 
  -8  15   3        1.22       -5.23      5.28 o 
  -7  15   3        1.82       -0.39      4.01 o 
  -6  15   3        0.21       -4.42      4.42 o 
  -5  15   3        2.97       -1.19      3.07 o 
  -4  15   3        0.80        1.39      3.26 o 
  -3  15   3      137.37      150.41     11.72 o 
  -2  15   3       27.11       15.69      5.28 o 
  -1  15   3        0.10       -0.25      3.45 o 
   0  15   3       29.12       27.11      4.27 o 
   1  15   3       43.42       54.02      6.34 o 
   2  15   3       73.22       66.34      6.05 o 
   3  15   3       94.74       95.14      5.74 o 
   4  15   3        2.12        0.63      3.58 o 
   5  15   3       86.23       81.69      5.57 o 
   6  15   3        2.60        3.22      4.01 o 
   7  15   3        1.15        1.81      4.15 o 
   8  15   3        1.74        0.75      5.28 o 
  -9  16   3        0.49        4.36      6.27 o 
  -8  16   3        3.57       -0.30      5.20 o 
  -7  16   3        1.68       -4.15      4.15 o 
  -6  16   3        0.60        0.00      4.75 o 
  -5  16   3        1.21        2.24      3.26 o 
  -4  16   3        4.41        1.49      3.26 o 
  -3  16   3       27.16       29.15      4.16 o 
  -2  16   3       63.56       62.72      6.58 o 
  -1  16   3        2.25        2.99      4.66 o 
   0  16   3       70.50       58.61      6.27 o 
   1  16   3        0.00       -3.36      4.22 o 
   2  16   3        8.29       14.38      5.00 o 
   3  16   3      104.79      115.52      6.47 o 
   4  16   3        1.70        2.48      3.72 o 
   5  16   3        0.00       -1.23      4.46 o 
   6  16   3        4.37       11.04      5.00 o 
   7  16   3       11.53        4.26      4.58 o 
   8  16   3        0.00        1.39      5.53 o 
  -8  17   3        8.12        5.97      6.34 o 
  -7  17   3        0.76       -4.75      4.75 o 
  -6  17   3       47.50       45.43      6.86 o 
  -5  17   3        0.03       -4.75      4.75 o 
  -4  17   3        1.87        1.05      3.61 o 
  -3  17   3        2.27        2.35      3.37 o 
  -2  17   3       11.70        8.25      6.35 o 
  -1  17   3        3.36       -3.91      4.46 o 
   0  17   3       57.32       38.33      6.34 o 
   1  17   3       13.36        1.87      4.75 o 
   2  17   3       71.24       69.63      9.33 o 
   3  17   3       29.29       36.28      4.87 o 
   4  17   3        7.15        4.00      4.64 o 
   5  17   3        9.33       16.43      5.28 o 
   6  17   3        0.88       -4.48      4.75 o 
   7  17   3       12.93       14.06      6.05 o 
  -8  18   3        0.92        4.48      8.96 o 
  -7  18   3        2.66       -5.53      5.53 o 
  -6  18   3        2.30       11.95      8.59 o 
  -5  18   3        1.36        7.47      5.81 o 
  -4  18   3       20.87       16.82      6.05 o 
  -3  18   3      132.08      129.86      6.92 o 
  -2  18   3        2.35        1.85      5.53 o 
  -1  18   3        9.29        1.18      5.97 o 
   0  18   3        8.95       -1.49      5.00 o 
   1  18   3        0.05       -4.48      7.47 o 
   2  18   3        3.57        2.04      5.00 o 
   3  18   3        0.97        2.48      4.15 o 
   4  18   3        0.44        2.45      4.15 o 
   5  18   3        8.52        8.89      8.21 o 
   6  18   3        4.51        9.61      6.05 o 
   7  18   3        7.37        6.23      6.05 o 
  -7  19   3       14.58       25.39      9.71 o 
  -6  19   3        0.11       -0.75      8.96 o 
  -5  19   3        2.39        1.40      6.05 o 
  -4  19   3       39.25       47.04      7.39 o 
  -3  19   3       19.67       32.83      6.86 o 
  -2  19   3        0.04       -1.09      7.84 o 
  -1  19   3       35.14       26.96      6.05 o 
   0  19   3        5.65        1.01      5.20 o 
   1  19   3        0.76       -2.87      5.00 o 
   2  19   3       11.81       13.97      5.53 o 
   3  19   3        0.00       -0.75      4.58 o 
   4  19   3       15.51       13.44      4.83 o 
   5  19   3       41.14       51.91      7.39 o 
   6  19   3        4.98       10.26      6.05 o 
  -6  20   3        0.81       -2.24      6.34 o 
  -5  20   3        4.94        6.35      6.35 o 
  -4  20   3        8.69        6.93      6.58 o 
  -3  20   3        9.54        7.56     12.32 o 
  -2  20   3        6.60        8.53      6.27 o 
  -1  20   3        0.00        0.75      6.72 o 
   0  20   3        5.63        1.85      5.53 o 
   1  20   3        5.58       15.78      6.05 o 
   2  20   3       12.63        8.21      5.74 o 
   3  20   3        3.06        4.22      4.55 o 
   4  20   3       22.72       34.84      7.11 o 
   5  20   3        1.59        1.59      6.05 o 
  -5  21   3        1.52       -6.05      6.05 o 
  -4  21   3        0.00        8.21      6.86 o 
  -3  21   3        0.92       -5.23      6.34 o 
  -2  21   3        0.00       -5.84      6.72 o 
  -1  21   3        0.19       -7.14      9.71 o 
   0  21   3       10.58       -1.49      5.81 o 
   1  21   3       18.39       26.14     16.05 o 
   2  21   3       14.69       22.77      6.86 o 
   3  21   3        4.28        1.45      4.83 o 
   4  21   3        3.15        0.55      6.05 o 
  -3  22   3        1.11       13.44      7.39 o 
  -2  22   3        0.17        3.55      6.58 o 
  -1  22   3        1.65        4.29      6.27 o 
   0  22   3        0.03       -3.86      6.05 o 
   1  22   3        1.72       -4.03      7.47 o 
   2  22   3        0.06       -2.24      6.34 o 
   3  22   3       20.74       10.45      8.21 o 
 -12   0   4       30.40       23.15      9.71 o 
 -10   0   4        0.76        9.71      7.47 o 
  -8   0   4        1.46        2.99      2.67 o 
  -6   0   4      151.73      175.73      6.62 o 
  -4   0   4      785.33      767.94     13.93 o 
  -2   0   4    76418.75    73099.99   1607.31 o 
   0   0   4     2138.11     2049.22     18.83 o 
   2   0   4     1722.21     1856.31     23.85 o 
   4   0   4       90.87       76.97      5.23 o 
   6   0   4      233.12      226.83      5.32 o 
   8   0   4        9.14        1.18      4.52 o 
  10   0   4      109.36      102.83      8.14 o 
 -12   1   4       14.09       10.04     10.45 o 
 -11   1   4        0.67       -2.67      5.53 o 
 -10   1   4        3.33        4.11      5.28 o 
  -9   1   4       20.50       20.26      2.72 o 
  -8   1   4        1.60       -0.88      1.83 o 
  -7   1   4      178.51      188.81      4.97 o 
  -6   1   4      204.08      195.89      4.67 o 
  -5   1   4       10.66        7.96      2.12 o 
  -4   1   4      867.49      916.70     13.45 o 
  -3   1   4      962.69     1082.02     11.46 o 
  -2   1   4     1284.09     1259.90     14.55 o 
  -1   1   4      583.88      407.93      5.86 o 
   0   1   4      305.99      234.96      2.43 o 
   1   1   4     1728.29     1670.41     11.90 o 
   2   1   4      118.93      120.78      2.21 o 
   3   1   4       23.44       18.93      2.03 o 
   4   1   4        0.63       -0.07      1.23 o 
   5   1   4      562.82      546.94      8.16 o 
   6   1   4      574.08      586.21      6.75 o 
   7   1   4       28.57       27.96      2.42 o 
   8   1   4       26.31       24.50      3.65 o 
   9   1   4       41.42       39.15      4.09 o 
  10   1   4       27.80       31.77      4.24 o 
  11   1   4       11.90       25.39      8.21 o 
 -12   2   4        0.47        0.00      6.34 o 
 -11   2   4       33.49       29.81      7.11 o 
 -10   2   4       44.96       55.29      7.11 o 
  -9   2   4       53.12       50.95      3.34 o 
  -8   2   4        4.60        0.84      2.01 o 
  -7   2   4        0.00       -1.79      1.79 o 
  -6   2   4       96.28       82.39      5.03 o 
  -5   2   4      450.36      467.46     10.56 o 
  -4   2   4     2112.15     2088.92     50.26 o 
  -3   2   4      515.40      586.11      7.32 o 
  -2   2   4       16.16        3.63      3.30 o 
  -1   2   4     1311.83     1306.30     12.88 o 
   0   2   4     8063.07     7927.60     54.74 o 
   1   2   4      646.10      662.93      5.66 o 
   2   2   4      357.59      356.65      4.71 o 
   3   2   4        5.43        6.88      1.03 o 
   4   2   4      554.40      592.61      7.74 o 
   5   2   4        6.37        1.67      1.66 o 
   6   2   4       20.16       20.05      1.85 o 
   7   2   4       35.08       40.42      3.13 o 
   8   2   4      214.62      213.02      7.54 o 
   9   2   4       15.61       16.81      3.75 o 
  10   2   4       10.49       10.48      3.78 o 
  11   2   4        0.49       11.20      7.47 o 
 -12   3   4        0.54       -3.34      6.05 o 
 -11   3   4        7.63        9.49      5.02 o 
 -10   3   4       23.25       23.78      6.05 o 
  -9   3   4      265.32      271.46     11.22 o 
  -8   3   4        2.75        4.36      2.59 o 
  -7   3   4       24.54       17.54      2.36 o 
  -6   3   4      274.34      290.20      5.63 o 
  -5   3   4       30.23       30.02      2.47 o 
  -4   3   4      249.83      240.48      5.27 o 
  -3   3   4       84.97       97.69      2.66 o 
  -2   3   4      535.27      494.07      5.62 o 
  -1   3   4      267.74      203.33      3.42 o 
   0   3   4       22.08       21.93      0.98 o 
   1   3   4      362.87      355.33      3.58 o 
   2   3   4     1658.50     1833.14     18.04 o 
   3   3   4      641.63      711.77      6.88 o 
   4   3   4      513.47      628.72      7.62 o 
   5   3   4      113.14      128.32      3.00 o 
   6   3   4     1002.03     1074.18     14.54 o 
   7   3   4        0.65        2.43      2.81 o 
   8   3   4      535.16      555.01     16.24 o 
   9   3   4       18.67       18.68      3.75 o 
  10   3   4       10.10        8.02      4.00 o 
  11   3   4       24.03       23.90      8.21 o 
 -12   4   4        1.45       -2.99      5.81 o 
 -11   4   4        0.41       -1.19      5.35 o 
 -10   4   4        6.29        4.70      4.58 o 
  -9   4   4       69.51       60.29      3.52 o 
  -8   4   4        1.15        0.09      2.19 o 
  -7   4   4      157.09      150.78      4.31 o 
  -6   4   4      123.16      101.98      5.39 o 
  -5   4   4       44.21       34.79      2.51 o 
  -4   4   4      570.11      611.33      8.54 o 
  -3   4   4        7.72       14.82      1.18 o 
  -2   4   4      216.15      243.27      3.26 o 
  -1   4   4     1743.05     1745.72     14.07 o 
   0   4   4     1061.05     1059.05      9.03 o 
   1   4   4     2707.86     2818.51     23.70 o 
   2   4   4      188.74      211.82      2.77 o 
   3   4   4     1570.14     1699.13     14.68 o 
   4   4   4     1046.62     1030.86     11.24 o 
   5   4   4      711.85      678.09      8.40 o 
   6   4   4      757.21      708.61      9.08 o 
   7   4   4        7.49        4.09      2.95 o 
   8   4   4      253.01      257.84      8.14 o 
   9   4   4        0.54        4.81      4.30 o 
  10   4   4       23.59       33.26      4.66 o 
  11   4   4       39.27       53.02      9.71 o 
 -12   5   4        0.18       -5.03      6.05 o 
 -11   5   4        0.37       -4.58      4.58 o 
 -10   5   4       80.76       77.67      6.69 o 
  -9   5   4        1.35       -1.41      2.86 o 
  -8   5   4       85.94       88.40      3.99 o 
  -7   5   4      102.63      116.54      4.47 o 
  -6   5   4      246.55      265.68      5.38 o 
  -5   5   4       85.43       79.52      3.19 o 
  -4   5   4     1493.17     1356.43     14.21 o 
  -3   5   4       28.75       24.35      2.09 o 
  -2   5   4      115.96      105.53      2.34 o 
  -1   5   4      426.99      461.93      4.38 o 
   0   5   4       54.59       69.25      2.00 o 
   1   5   4       81.31       93.84      2.56 o 
   2   5   4      763.38      877.93      8.21 o 
   3   5   4      668.76      734.37      7.09 o 
   4   5   4      500.38      550.50      7.15 o 
   5   5   4      127.31      134.69      3.99 o 
   6   5   4       87.90      105.43      3.84 o 
   7   5   4       30.35       27.00      3.48 o 
   8   5   4       35.63       31.48      4.26 o 
   9   5   4       12.69       13.16      3.86 o 
  10   5   4        3.21        1.55      3.84 o 
  11   5   4       11.81       16.43      8.21 o 
 -12   6   4        0.06       -4.85      6.34 o 
 -11   6   4        1.79        2.59      4.70 o 
 -10   6   4        3.59       -4.01      4.01 o 
  -9   6   4        1.01       -1.42      2.91 o 
  -8   6   4       17.40       15.09      2.46 o 
  -7   6   4       66.11       54.07      3.24 o 
  -6   6   4        0.64        0.58      1.81 o 
  -5   6   4      289.53      310.13      5.57 o 
  -4   6   4       12.92       10.62      1.57 o 
  -3   6   4      575.56      573.37     10.45 o 
  -2   6   4       48.30       49.35      3.20 o 
  -1   6   4       16.46       13.80      1.28 o 
   0   6   4      120.57      119.74      2.66 o 
   1   6   4     2157.67     2375.36     20.57 o 
   2   6   4      822.48      991.77      8.51 o 
   3   6   4      657.47      663.91      6.92 o 
   4   6   4      122.60      135.27      3.82 o 
   5   6   4       52.04       62.88      2.94 o 
   6   6   4      213.18      202.62      5.02 o 
   7   6   4       38.02       30.01      3.45 o 
   8   6   4       97.96      100.24      6.13 o 
   9   6   4       19.13       17.53      4.14 o 
  10   6   4        3.96        7.14      4.66 o 
  11   6   4        1.05       -2.24      8.21 o 
 -12   7   4        8.64       11.20      6.80 o 
 -11   7   4        1.31        4.62      4.70 o 
 -10   7   4        8.90        9.94      5.51 o 
  -9   7   4        3.86        1.16      2.91 o 
  -8   7   4        3.75        3.67      2.84 o 
  -7   7   4       33.28       27.28      2.87 o 
  -6   7   4      141.77      150.14      4.55 o 
  -5   7   4       34.46       33.81      2.37 o 
  -4   7   4       37.21       35.74      2.85 o 
  -3   7   4      106.74      116.78      5.07 o 
  -2   7   4      547.50      568.61      6.88 o 
  -1   7   4     2905.64     3073.53     32.15 o 
   0   7   4       70.87       79.30      2.93 o 
   1   7   4      165.56      208.89      3.96 o 
   2   7   4      228.55      256.07      3.71 o 
   3   7   4      341.55      329.32      4.95 o 
   4   7   4      343.37      355.59      7.38 o 
   5   7   4       67.25       56.22      2.29 o 
   6   7   4       30.89       26.83      2.61 o 
   7   7   4        1.32       -2.71      2.71 o 
   8   7   4       25.52       21.27      4.84 o 
   9   7   4      103.15       98.31      6.40 o 
  10   7   4       38.27       50.17      6.27 o 
 -12   8   4        6.18        4.42      6.58 o 
 -11   8   4        1.57        4.98      4.74 o 
 -10   8   4        3.35        3.13      4.36 o 
  -9   8   4        0.02       -0.82      2.95 o 
  -8   8   4      106.31       92.41      4.95 o 
  -7   8   4       19.02       13.95      2.54 o 
  -6   8   4      138.93      144.88      5.39 o 
  -5   8   4       68.28       63.09      3.77 o 
  -4   8   4        0.88       -2.48      2.48 o 
  -3   8   4      352.86      362.37      5.82 o 
  -2   8   4      112.25      139.03      4.96 o 
  -1   8   4        1.67       10.17      2.07 o 
   0   8   4       16.14       21.72      4.98 o 
   1   8   4      328.49      379.87      9.28 o 
   2   8   4      104.32      116.55      4.23 o 
   3   8   4      165.77      162.74      3.00 o 
   4   8   4       10.10       15.00      1.89 o 
   5   8   4     1241.26     1270.79     14.10 o 
   6   8   4        0.55       -1.03      2.51 o 
   7   8   4        5.06        5.16      3.05 o 
   8   8   4        2.13        2.90      3.69 o 
   9   8   4       78.21       83.77      6.24 o 
  10   8   4       34.35       50.19      6.62 o 
 -11   9   4        0.59       -4.70      4.70 o 
 -10   9   4        2.15       -2.91      4.33 o 
  -9   9   4       26.11       24.41      3.83 o 
  -8   9   4        1.45       -1.83      3.09 o 
  -7   9   4       62.80       60.23      4.13 o 
  -6   9   4       17.17       10.64      3.05 o 
  -5   9   4       60.77       59.16      3.83 o 
  -4   9   4       57.86       57.16      3.18 o 
  -3   9   4      486.54      500.54      6.41 o 
  -2   9   4      148.04      148.39      4.70 o 
  -1   9   4      201.07      219.45      6.36 o 
   0   9   4      247.02      189.94     15.55 o 
   1   9   4      241.44      241.99      6.29 o 
   2   9   4        7.11        5.84      2.03 o 
   3   9   4       19.70       29.74      3.84 o 
   4   9   4       54.05       48.51      2.17 o 
   5   9   4        0.31        7.51      2.41 o 
   6   9   4      312.91      298.77      8.64 o 
   7   9   4        6.19        7.04      3.61 o 
   8   9   4        6.84        0.89      3.84 o 
   9   9   4        5.16        2.67      4.25 o 
  10   9   4        6.05       12.08      5.74 o 
 -11  10   4        0.12        6.96      5.14 o 
 -10  10   4       10.26        7.11      4.94 o 
  -9  10   4        0.11       -1.99      4.16 o 
  -8  10   4       31.66       24.73      3.74 o 
  -7  10   4       19.21       21.09      3.52 o 
  -6  10   4       17.29       20.78      3.43 o 
  -5  10   4        1.32       -1.21      2.51 o 
  -4  10   4        0.18       -1.07      1.92 o 
  -3  10   4       52.85       52.22      2.70 o 
  -2  10   4      201.96      217.45      6.00 o 
  -1  10   4      241.20      255.91      6.39 o 
   0  10   4      111.04      112.77      5.28 o 
   1  10   4        9.54        3.95      2.27 o 
   2  10   4        0.39        4.48      3.73 o 
   3  10   4        2.77        3.71      2.09 o 
   4  10   4        7.00       13.40      2.58 o 
   5  10   4       99.66      107.48      7.65 o 
   6  10   4      164.24      176.99      7.54 o 
   7  10   4       18.32       15.72      4.06 o 
   8  10   4        3.64        5.28      3.80 o 
   9  10   4       47.27       34.58      6.21 o 
  10  10   4        0.08        9.71      7.47 o 
 -11  11   4        0.73       -3.69      5.45 o 
 -10  11   4        1.89       -1.24      4.94 o 
  -9  11   4       10.71        4.11      4.61 o 
  -8  11   4       35.80       32.43      4.29 o 
  -7  11   4       34.74       33.46      4.09 o 
  -6  11   4      163.05      182.91      6.90 o 
  -5  11   4      404.34      414.36     10.48 o 
  -4  11   4       66.60       68.11      3.04 o 
  -3  11   4       71.96       65.14      4.85 o 
  -2  11   4      173.72      186.06      5.85 o 
  -1  11   4       88.33       79.83      4.31 o 
   0  11   4       11.44       11.40      3.73 o 
   1  11   4      447.64      427.21     10.81 o 
   2  11   4       35.32       34.95      3.93 o 
   3  11   4      195.37      189.52      5.69 o 
   4  11   4     1719.90     1717.46     21.37 o 
   5  11   4        3.42        2.39      2.75 o 
   6  11   4      277.05      263.38      8.77 o 
   7  11   4        6.30        2.46      5.51 o 
   8  11   4        2.58       -3.44      3.80 o 
   9  11   4       15.36       16.43      6.72 o 
  10  11   4       34.19       62.72      9.71 o 
 -11  12   4        0.35       -2.24      8.21 o 
 -10  12   4        3.78        0.20      7.26 o 
  -9  12   4        2.92        9.88      6.02 o 
  -8  12   4       18.59       23.11      4.03 o 
  -7  12   4        2.37       11.44      3.71 o 
  -6  12   4        9.60        9.88      3.60 o 
  -5  12   4       76.19       73.52      3.83 o 
  -4  12   4       23.41       17.33      2.73 o 
  -3  12   4        1.63        0.03      2.16 o 
  -2  12   4       51.82       48.48      4.06 o 
  -1  12   4      597.74      620.55     11.33 o 
   0  12   4        1.44       -1.87      3.17 o 
   1  12   4      119.87      101.48      6.27 o 
   2  12   4       71.86       66.67      5.28 o 
   3  12   4        3.91        2.02      2.96 o 
   4  12   4      695.27      769.04     14.47 o 
   5  12   4      152.00      157.16      6.15 o 
   6  12   4       10.93       13.17      4.27 o 
   7  12   4        6.04        1.38      4.90 o 
   8  12   4        0.18        0.65      4.11 o 
   9  12   4        9.67       14.19      7.47 o 
 -10  13   4       18.19       11.62      5.68 o 
  -9  13   4       18.68       14.89      5.03 o 
  -8  13   4       54.63       50.37      4.96 o 
  -7  13   4       35.19       43.13      6.20 o 
  -6  13   4       65.23       66.59      4.72 o 
  -5  13   4      269.21      285.03      7.03 o 
  -4  13   4      172.85      177.82     11.64 o 
  -3  13   4        1.21        0.98      2.48 o 
  -2  13   4       47.00       54.29      6.92 o 
  -1  13   4        0.34        1.98      2.96 o 
   0  13   4      147.15      151.59      6.34 o 
   1  13   4       50.87       41.47      4.75 o 
   2  13   4      373.16      346.78     13.07 o 
   3  13   4       10.43        5.91      4.42 o 
   4  13   4       38.84       41.74      3.91 o 
   5  13   4       28.37       32.22      3.85 o 
   6  13   4       39.13       32.81      4.80 o 
   7  13   4       26.24       16.34      4.55 o 
   8  13   4        0.15       -0.91      6.47 o 
   9  13   4       29.19       37.34      8.96 o 
 -10  14   4        0.02       -5.35      6.48 o 
  -9  14   4       14.37        7.26      8.05 o 
  -8  14   4       10.97       11.62      4.20 o 
  -7  14   4       12.90       13.35      4.04 o 
  -6  14   4       56.04       52.18      6.49 o 
  -5  14   4       72.93       77.31      7.13 o 
  -4  14   4      161.90      186.92      6.26 o 
  -3  14   4       25.15       23.43      3.05 o 
  -2  14   4      142.45      154.71     13.41 o 
  -1  14   4       81.98       89.03      5.14 o 
   0  14   4       63.33       69.24      7.62 o 
   1  14   4       29.25       34.05     12.32 o 
   2  14   4        0.31       -0.85      3.93 o 
   3  14   4        2.06       -1.14      3.14 o 
   4  14   4       30.80       32.29      4.27 o 
   5  14   4       88.60       97.90      6.35 o 
   6  14   4        0.58       -0.70      3.92 o 
   7  14   4        0.00       -1.84      3.76 o 
   8  14   4        2.74       10.13      6.72 o 
  -9  15   4        0.26       -4.68      5.94 o 
  -8  15   4       16.37       15.03      4.29 o 
  -7  15   4       19.47       18.50      4.44 o 
  -6  15   4        0.33       -4.46      4.46 o 
  -5  15   4        0.45       -3.24      3.24 o 
  -4  15   4      209.13      201.09      7.87 o 
  -3  15   4       52.24       47.37      4.10 o 
  -2  15   4        1.02        0.07      3.29 o 
  -1  15   4      192.17      177.12     16.76 o 
   0  15   4      189.59      209.61      8.15 o 
   1  15   4       17.67       16.74      5.00 o 
   2  15   4        7.18        8.21      6.72 o 
   3  15   4        8.93        5.34      4.60 o 
   4  15   4        0.27       -0.91      3.52 o 
   5  15   4        0.39        2.42      4.46 o 
   6  15   4       32.13       30.76      4.98 o 
   7  15   4        0.18       -5.38      5.95 o 
   8  15   4       12.55       14.03      6.05 o 
  -9  16   4        0.23       -3.73      8.21 o 
  -8  16   4       10.32        4.68      6.05 o 
  -7  16   4        0.36        0.71      5.00 o 
  -6  16   4       20.76       24.32      5.81 o 
  -5  16   4        3.40        3.42      8.21 o 
  -4  16   4        1.80       -0.68      3.34 o 
  -3  16   4       67.61       68.48      4.80 o 
  -2  16   4        0.27        0.75      4.75 o 
  -1  16   4       20.67       25.00      5.97 o 
   0  16   4      222.52      225.48     10.83 o 
   1  16   4       10.75        8.21      4.75 o 
   2  16   4        3.06        5.97      5.97 o 
   3  16   4      168.70      177.45      7.56 o 
   4  16   4        6.23        0.52      3.58 o 
   5  16   4       67.68       68.90      9.33 o 
   6  16   4        1.80        4.85      4.75 o 
   7  16   4        1.67        1.87      5.28 o 
   8  16   4        0.50        1.67      5.53 o 
  -8  17   4        1.28       -5.97      8.21 o 
  -7  17   4        0.13       -5.28      5.28 o 
  -6  17   4        1.08        0.00      5.28 o 
  -5  17   4       26.99       25.02      6.34 o 
  -4  17   4       13.01       16.05      6.35 o 
  -3  17   4       31.07       26.41      3.89 o 
  -2  17   4        6.16        4.17      5.00 o 
  -1  17   4        1.64       -0.31      5.23 o 
   0  17   4       38.40       49.01      6.27 o 
   1  17   4        1.45       -3.73      4.75 o 
   2  17   4        9.12       22.71      5.53 o 
   3  17   4       92.36      103.69      6.60 o 
   4  17   4        0.02        2.93      4.03 o 
   5  17   4       10.14       19.79      5.81 o 
   6  17   4        0.92        5.60      5.28 o 
   7  17   4        1.11       -2.61      5.28 o 
  -8  18   4        0.89       -2.99      8.96 o 
  -7  18   4        4.73        4.85      6.34 o 
  -6  18   4        4.24        1.71      5.53 o 
  -5  18   4       22.21       26.84      7.84 o 
  -4  18   4       10.85        7.84      5.28 o 
  -3  18   4       30.58       12.66      9.33 o 
  -2  18   4       15.97       13.10      5.74 o 
  -1  18   4        5.87       -4.66      4.66 o 
   0  18   4        2.14        3.57      4.66 o 
   1  18   4        4.32       -2.95      6.35 o 
   2  18   4        1.00       -3.36      4.75 o 
   3  18   4        0.41        6.87      4.01 o 
   4  18   4       28.97       24.62      7.84 o 
   5  18   4        0.03        2.24      5.28 o 
   6  18   4        0.67       -3.36      5.28 o 
  -7  19   4        1.02        1.14      8.96 o 
  -6  19   4        4.12        0.95      5.97 o 
  -5  19   4        0.45       -5.19      5.53 o 
  -4  19   4       14.59       20.75      6.35 o 
  -3  19   4        0.30        5.23      5.81 o 
  -2  19   4        0.37       -5.53      5.53 o 
  -1  19   4        0.36       -0.82      5.20 o 
   0  19   4        3.05        2.59      5.00 o 
   1  19   4       23.60       30.80      6.05 o 
   2  19   4        3.80        4.03      5.20 o 
   3  19   4        0.65        4.23      4.31 o 
   4  19   4        4.65        4.52      5.53 o 
   5  19   4       12.97       23.27      6.58 o 
   6  19   4        1.26       -0.28      5.53 o 
  -6  20   4        3.90        5.88     11.57 o 
  -5  20   4        1.14       11.60      9.33 o 
  -4  20   4        0.00       -3.64      6.05 o 
  -3  20   4       11.57       15.34      6.80 o 
  -2  20   4       23.69       22.01      9.71 o 
  -1  20   4        7.75        2.53      6.05 o 
   0  20   4        0.01       -5.28      5.28 o 
   1  20   4        2.03       -2.06      5.53 o 
   2  20   4        4.90        0.00      5.81 o 
   3  20   4        0.91       -1.37      4.58 o 
   4  20   4       55.59       85.87      8.70 o 
   5  20   4        2.36        7.84      7.09 o 
  -5  21   4        1.43       -2.01      6.80 o 
  -4  21   4        0.94       -0.75      6.86 o 
  -3  21   4        1.37        4.33      6.58 o 
  -2  21   4       12.40       17.92      9.33 o 
  -1  21   4        3.93        0.75      6.34 o 
   0  21   4        7.18        0.75     12.32 o 
   1  21   4       29.14       42.14      7.64 o 
   2  21   4       24.68       22.77      6.86 o 
   3  21   4        0.41       -4.11      5.81 o 
   4  21   4        1.65       -5.23      7.47 o 
  -3  22   4        3.28        0.00     10.08 o 
  -2  22   4        0.05        0.22      6.27 o 
  -1  22   4        2.90       -6.58      6.58 o 
   0  22   4        1.73       -6.34      6.34 o 
   1  22   4       36.70       54.50      8.40 o 
   2  22   4        0.30       -4.94      4.94 o 
 -11   0   5       67.09       65.71     11.95 o 
  -9   0   5        4.57       -2.93      4.11 o 
  -7   0   5        1.47        4.23      3.04 o 
  -5   0   5      206.58      180.71      6.77 o 
  -3   0   5        2.01       -0.50      2.33 o 
  -1   0   5    23166.70    21469.43    241.12 o 
   1   0   5        2.62       12.81      4.42 o 
   3   0   5       99.79      109.51      4.87 o 
   5   0   5       16.58       20.16      5.97 o 
   7   0   5       17.22        7.40      2.93 o 
   9   0   5        0.73       -3.93      3.93 o 
 -12   1   5        5.95        4.48      6.34 o 
 -11   1   5       28.63       29.62      6.86 o 
 -10   1   5       30.90       33.04      6.58 o 
  -9   1   5       59.35       49.86      3.56 o 
  -8   1   5        9.47        5.17      2.22 o 
  -7   1   5        3.87        1.93      2.15 o 
  -6   1   5      109.63      122.82      4.30 o 
  -5   1   5     1098.78     1067.80     13.60 o 
  -4   1   5     2668.02     2628.38     32.86 o 
  -3   1   5     1341.31     1276.65     13.53 o 
  -2   1   5     1038.49     1071.25     12.97 o 
  -1   1   5     2564.23     2789.99     28.87 o 
   0   1   5      511.07      506.36      4.30 o 
   1   1   5      403.82      375.61      3.92 o 
   2   1   5       96.79      124.87      2.77 o 
   3   1   5     2570.21     3027.66     27.88 o 
   4   1   5        0.06        1.21      2.42 o 
   5   1   5        0.51        1.21      1.17 o 
   6   1   5       17.56       22.72      1.37 o 
   7   1   5     2787.04     2824.79     31.92 o 
   8   1   5       84.99       67.22      4.74 o 
   9   1   5        0.10       -2.57      2.72 o 
  10   1   5        0.20        1.92      4.35 o 
 -12   2   5        0.05       -1.72      6.05 o 
 -11   2   5       12.60       12.32      6.34 o 
 -10   2   5       42.89       35.25      8.59 o 
  -9   2   5       82.70       81.28      5.90 o 
  -8   2   5      255.29      269.61      6.44 o 
  -7   2   5       79.51       80.72      3.91 o 
  -6   2   5        0.07        0.90      1.94 o 
  -5   2   5      876.78      865.37     13.56 o 
  -4   2   5       45.85       36.58      4.23 o 
  -3   2   5       11.80       10.90      1.58 o 
  -2   2   5     1543.48     1413.85     16.47 o 
  -1   2   5      428.03      447.98      6.34 o 
   0   2   5      134.94      155.97      2.24 o 
   1   2   5      833.02      915.19      7.16 o 
   2   2   5     2892.23     3173.44     27.25 o 
   3   2   5     1127.68     1242.77     17.42 o 
   4   2   5        2.66        3.01      1.83 o 
   5   2   5      138.05      128.49      3.60 o 
   6   2   5      226.83      221.81      5.17 o 
   7   2   5       45.08       47.81     10.91 o 
   8   2   5        0.26        4.57      3.66 o 
   9   2   5        7.41        0.23      3.56 o 
  10   2   5        3.12        0.79      4.41 o 
 -12   3   5        0.07        0.40      5.02 o 
 -11   3   5        2.72       -0.68      5.53 o 
 -10   3   5       72.59       80.44      8.17 o 
  -9   3   5       15.84       14.01      2.72 o 
  -8   3   5       36.06       45.79      3.24 o 
  -7   3   5      243.78      241.49      5.32 o 
  -6   3   5        5.23       20.22      2.96 o 
  -5   3   5      786.84      781.23     20.63 o 
  -4   3   5      398.89      448.52     12.38 o 
  -3   3   5      723.34      725.81     10.03 o 
  -2   3   5      216.41      235.53      4.22 o 
  -1   3   5      361.21      362.97      5.12 o 
   0   3   5        8.20        7.46      0.73 o 
   1   3   5        2.87       -0.67      0.67 o 
   2   3   5      508.83      505.88      5.86 o 
   3   3   5       21.81       32.84      1.61 o 
   4   3   5     1228.83     1214.75     14.70 o 
   5   3   5      176.76      179.29      3.39 o 
   6   3   5      120.28      124.19      5.50 o 
   7   3   5       11.39        0.07      7.20 o 
   8   3   5      210.39      232.45      7.03 o 
   9   3   5        3.71       -0.03      3.10 o 
  10   3   5        3.36        6.61      5.38 o 
 -12   4   5        2.23        2.13      5.27 o 
 -11   4   5        5.13        0.11      4.87 o 
 -10   4   5       22.72       16.43      4.87 o 
  -9   4   5        3.53        2.67      3.03 o 
  -8   4   5       99.21      112.71      5.28 o 
  -7   4   5      129.80      124.29      4.37 o 
  -6   4   5       13.45        8.14      2.09 o 
  -5   4   5       72.39       66.71      5.17 o 
  -4   4   5     1113.57     1210.52     14.44 o 
  -3   4   5     2042.36     2058.46     19.73 o 
  -2   4   5      882.56      891.59      8.21 o 
  -1   4   5     4010.71     4007.39     36.52 o 
   0   4   5      206.28      183.08      2.93 o 
   1   4   5       53.22       44.27      1.50 o 
   2   4   5      459.67      472.11      9.38 o 
   3   4   5       12.19        7.72      1.28 o 
   4   4   5      334.49      318.08      4.83 o 
   5   4   5       11.00       16.28      1.56 o 
   6   4   5      369.72      329.60      8.86 o 
   7   4   5        0.16       -1.85      5.55 o 
   8   4   5        1.61        5.70      3.29 o 
   9   4   5       22.39       22.84      3.80 o 
  10   4   5       12.19       11.95      6.72 o 
 -12   5   5        0.10       -3.27      5.14 o 
 -11   5   5        4.13       -0.14      4.70 o 
 -10   5   5        3.39        1.35      5.78 o 
  -9   5   5        0.09       -1.48      2.44 o 
  -8   5   5       17.91       16.94      2.51 o 
  -7   5   5      317.84      358.64      6.96 o 
  -6   5   5        0.36        1.75      1.77 o 
  -5   5   5        8.05       12.96      1.79 o 
  -4   5   5        0.34       -1.12      1.12 o 
  -3   5   5       32.41       34.11      2.59 o 
  -2   5   5       85.07      117.72      5.39 o 
  -1   5   5      247.59      266.44      3.50 o 
   0   5   5      570.83      598.29      5.94 o 
   1   5   5       21.35       25.49      1.38 o 
   2   5   5      164.35      200.96      3.02 o 
   3   5   5      586.24      671.96      7.90 o 
   4   5   5      260.14      245.87      4.86 o 
   5   5   5      334.60      317.32      5.47 o 
   6   5   5      666.95      641.68      8.88 o 
   7   5   5       20.82       17.62      5.00 o 
   8   5   5      195.28      203.09      7.44 o 
   9   5   5       30.15       32.77      4.77 o 
  10   5   5       19.58       23.90      8.21 o 
 -12   6   5        1.65       -5.97      5.97 o 
 -11   6   5        6.25       -3.16      4.58 o 
 -10   6   5       14.54       15.77      4.83 o 
  -9   6   5       24.26       26.60      3.19 o 
  -8   6   5        2.16       -1.73      2.51 o 
  -7   6   5       88.13       73.57      3.67 o 
  -6   6   5       88.45       89.90      3.69 o 
  -5   6   5      423.04      434.45      6.72 o 
  -4   6   5      284.43      275.76      6.00 o 
  -3   6   5      588.66      600.89      8.84 o 
  -2   6   5        0.00       -0.37      1.91 o 
  -1   6   5      284.22      318.34      3.79 o 
   0   6   5      221.43      254.55      3.59 o 
   1   6   5     3107.09     3239.27     23.82 o 
   2   6   5      445.53      545.87      5.63 o 
   3   6   5      689.41      737.33      7.00 o 
   4   6   5      287.57      264.48      5.40 o 
   5   6   5       13.81        8.10      2.69 o 
   6   6   5      600.69      596.22     10.12 o 
   7   6   5      250.57      230.98      6.64 o 
   8   6   5      152.27      154.13      6.92 o 
   9   6   5       37.34       50.81      4.90 o 
  10   6   5       11.02       11.20      8.21 o 
 -12   7   5        0.11       -1.59      6.27 o 
 -11   7   5        4.31        4.46      4.98 o 
 -10   7   5       11.73       10.00      5.17 o 
  -9   7   5        9.59        0.23      2.49 o 
  -8   7   5        0.42       -2.75      2.75 o 
  -7   7   5        2.42        0.32      2.34 o 
  -6   7   5       61.07       58.17      3.00 o 
  -5   7   5      268.54      255.83      8.51 o 
  -4   7   5      109.34       93.66      3.91 o 
  -3   7   5       41.18       38.02      2.41 o 
  -2   7   5      154.04      154.58      4.42 o 
  -1   7   5     1105.66     1111.62     13.31 o 
   0   7   5     1567.36     1691.45     17.46 o 
   1   7   5        1.08        2.61      1.48 o 
   2   7   5      398.81      376.05      5.37 o 
   3   7   5       56.06       55.43      2.37 o 
   4   7   5      198.14      206.42      4.23 o 
   5   7   5      559.61      541.94     14.92 o 
   6   7   5        2.07        1.41      3.85 o 
   7   7   5       11.39        9.22      3.06 o 
   8   7   5       55.90       48.14      4.85 o 
   9   7   5       68.11       73.05      5.54 o 
  10   7   5       12.41       14.19      8.96 o 
 -12   8   5        0.90       11.12     10.83 o 
 -11   8   5       15.25       22.58      5.57 o 
 -10   8   5       15.35       10.11      5.20 o 
  -9   8   5        0.42       -3.14      3.14 o 
  -8   8   5       39.77       26.53      3.74 o 
  -7   8   5        1.36       -2.19      2.19 o 
  -6   8   5       29.58       23.45      3.09 o 
  -5   8   5       31.17       26.60      3.01 o 
  -4   8   5        0.01       -1.92      1.92 o 
  -3   8   5        0.45        1.25      2.48 o 
  -2   8   5      120.09      159.66      5.71 o 
  -1   8   5     2241.24     2344.42     29.16 o 
   0   8   5      308.81      318.42      6.12 o 
   1   8   5        5.91       10.47      1.88 o 
   2   8   5      122.84      109.50      3.30 o 
   3   8   5       12.09        9.59      1.95 o 
   4   8   5       94.24      101.85      6.45 o 
   5   8   5      210.21      216.33      8.41 o 
   6   8   5       23.33       17.74      3.75 o 
   7   8   5        1.31       -3.26      3.26 o 
   8   8   5        2.49       -3.84      3.84 o 
   9   8   5        6.68       11.92      4.25 o 
  10   8   5       32.95       56.75     10.45 o 
 -11   9   5        0.28        8.09      5.24 o 
 -10   9   5        1.50        3.08      4.83 o 
  -9   9   5        0.95       -1.78      3.23 o 
  -8   9   5        0.01        0.06      3.09 o 
  -7   9   5        3.60        7.31      3.09 o 
  -6   9   5        0.25        2.87      2.75 o 
  -5   9   5      258.71      267.20      6.94 o 
  -4   9   5       59.39       59.73      3.44 o 
  -3   9   5      238.68      248.47      5.98 o 
  -2   9   5      171.15      181.95      5.24 o 
  -1   9   5      170.49      207.69      5.38 o 
   0   9   5        0.19        1.49      2.27 o 
   1   9   5       16.46       16.39      2.27 o 
   2   9   5        5.92        4.24      2.03 o 
   3   9   5      223.27      232.76      5.44 o 
   4   9   5       39.96       41.05      4.10 o 
   5   9   5       47.27       43.68      4.74 o 
   6   9   5       61.00       65.96      4.97 o 
   7   9   5       50.83       39.65      4.58 o 
   8   9   5       14.80       13.30      4.14 o 
   9   9   5       25.85       38.83      7.47 o 
  10   9   5       21.53       35.84      8.21 o 
 -11  10   5       22.12       21.93      6.21 o 
 -10  10   5        1.24        1.37      4.87 o 
  -9  10   5        5.23        3.67      3.56 o 
  -8  10   5       27.53       21.91      3.91 o 
  -7  10   5       26.64       33.08      3.91 o 
  -6  10   5      372.26      394.03      8.71 o 
  -5  10   5       86.64       86.32      4.51 o 
  -4  10   5       47.02       51.43      5.47 o 
  -3  10   5        9.92        9.21      2.07 o 
  -2  10   5       70.25       75.52      3.83 o 
  -1  10   5       98.85      112.78      4.15 o 
   0  10   5      504.28      524.86     17.92 o 
   1  10   5        7.35        5.97      3.73 o 
   2  10   5       80.28       67.73      4.46 o 
   3  10   5      135.09      106.03      7.65 o 
   4  10   5        0.94        3.14      2.64 o 
   5  10   5      450.66      497.92     11.19 o 
   6  10   5      272.61      278.75      9.11 o 
   7  10   5       36.06       31.94      4.50 o 
   8  10   5        0.06       -3.48      3.48 o 
   9  10   5       41.38       37.34      7.47 o 
 -11  11   5        2.71        3.68      6.00 o 
 -10  11   5        2.31        4.03      4.87 o 
  -9  11   5       41.88       40.87      4.82 o 
  -8  11   5        7.97       10.84      3.62 o 
  -7  11   5        0.24        2.53      3.20 o 
  -6  11   5       74.00       62.79      4.63 o 
  -5  11   5       41.68       39.70      3.85 o 
  -4  11   5        0.06       -3.04      3.04 o 
  -3  11   5        0.59       -1.72      1.72 o 
  -2  11   5       13.22       11.26      2.63 o 
  -1  11   5       73.42       77.92      4.11 o 
   0  11   5        7.97        8.79      3.40 o 
   1  11   5       35.32       42.68      4.22 o 
   2  11   5      204.96      181.28      7.11 o 
   3  11   5      179.47      192.53      5.96 o 
   4  11   5       63.10       60.22      3.91 o 
   5  11   5       59.80       74.19      5.60 o 
   6  11   5       60.74       57.75      9.74 o 
   7  11   5        2.09       -3.21      3.61 o 
   8  11   5       10.15        9.40      4.33 o 
   9  11   5       13.96       20.16      7.47 o 
 -10  12   5        0.48       -1.11      5.08 o 
  -9  12   5       28.84       45.45      6.29 o 
  -8  12   5        6.49       12.12      4.31 o 
  -7  12   5       70.18       79.89      5.25 o 
  -6  12   5      208.73      233.17      7.55 o 
  -5  12   5       10.10        1.87      3.56 o 
  -4  12   5       60.55       58.39      5.42 o 
  -3  12   5        1.85        1.02      1.75 o 
  -2  12   5      156.08      169.98      5.95 o 
  -1  12   5       99.80      116.99      5.27 o 
   0  12   5       23.61       22.51      4.11 o 
   1  12   5        1.61       -2.24      3.17 o 
   2  12   5       20.19       23.98      3.93 o 
   3  12   5      351.94      329.66      9.95 o 
   4  12   5       83.62       73.31      5.71 o 
   5  12   5       52.05       42.46      5.13 o 
   6  12   5       18.71       24.32      4.44 o 
   7  12   5        0.00       -3.61      3.61 o 
   8  12   5        2.40       -0.14      4.14 o 
   9  12   5        8.19        3.73      6.72 o 
 -10  13   5        0.27        3.42      5.24 o 
  -9  13   5        4.88        8.74      5.42 o 
  -8  13   5        2.11       -1.61      3.71 o 
  -7  13   5      194.99      214.93     12.54 o 
  -6  13   5      285.46      311.28      9.59 o 
  -5  13   5        4.67        2.02      3.92 o 
  -4  13   5       47.33       44.74      3.15 o 
  -3  13   5        5.38        3.81      2.16 o 
  -2  13   5       75.22       69.28      4.36 o 
  -1  13   5        0.09       -0.56      2.42 o 
   0  13   5       56.10       53.55      4.98 o 
   1  13   5      159.24      133.76     10.45 o 
   2  13   5       18.48       19.85      4.22 o 
   3  13   5       10.89        5.41      3.24 o 
   4  13   5       40.21       52.85      4.23 o 
   5  13   5      169.29      168.17      7.80 o 
   6  13   5       15.03       14.62      4.36 o 
   7  13   5       15.30       20.49      6.59 o 
   8  13   5       14.73       14.49      8.59 o 
   9  13   5       12.23       15.68      8.21 o 
 -10  14   5        7.38        9.24      7.53 o 
  -9  14   5        6.16        6.08      5.33 o 
  -8  14   5        3.53        6.04      4.74 o 
  -7  14   5       10.08        5.25      3.82 o 
  -6  14   5        0.75       -2.05      3.52 o 
  -5  14   5      261.54      264.02     10.81 o 
  -4  14   5      183.52      184.41      5.58 o 
  -3  14   5        1.02        0.65      3.13 o 
  -2  14   5       13.80       14.19      3.52 o 
  -1  14   5      235.38      236.54      7.78 o 
   0  14   5      502.15      558.91     23.85 o 
   1  14   5      358.69      343.46     14.93 o 
   2  14   5        3.51        1.12      3.70 o 
   3  14   5       12.47        7.97      3.45 o 
   4  14   5       75.05       82.76      5.51 o 
   5  14   5       48.36       44.40      5.27 o 
   6  14   5        0.16        0.33      4.65 o 
   7  14   5        2.21       -2.63      4.27 o 
   8  14   5        4.90        7.47      5.74 o 
  -9  15   5        1.53        1.15      6.80 o 
  -8  15   5        0.34       -2.84      3.86 o 
  -7  15   5       32.18       38.67      5.17 o 
  -6  15   5        3.54        8.21     11.20 o 
  -5  15   5       86.71       91.31     21.65 o 
  -4  15   5        5.38        5.05      2.73 o 
  -3  15   5        1.37       -2.07      2.62 o 
  -2  15   5      219.20      215.28      7.87 o 
  -1  15   5       19.18       16.25      4.18 o 
   0  15   5      149.17      167.78      7.45 o 
   1  15   5       68.90       72.79      6.58 o 
   2  15   5        3.30        0.00      4.22 o 
   3  15   5        1.91        8.71      3.88 o 
   4  15   5       97.75       99.34      6.00 o 
   5  15   5        5.78        4.31      8.21 o 
   6  15   5       11.84        3.97      4.27 o 
   7  15   5        0.05        2.17      5.20 o 
   8  15   5        3.75       12.60      9.33 o 
  -9  16   5        2.72       -8.21      8.21 o 
  -8  16   5        4.55        5.97      5.81 o 
  -7  16   5        0.05        0.37      5.28 o 
  -6  16   5       15.17       20.62      6.05 o 
  -5  16   5       10.18       11.70      5.53 o 
  -4  16   5        0.44       -4.83      7.47 o 
  -3  16   5       35.10       43.26      4.06 o 
  -2  16   5       89.98      100.93      7.64 o 
  -1  16   5       21.55       20.99      4.11 o 
   0  16   5       74.09       74.05      6.48 o 
   1  16   5        6.64       -1.12      4.85 o 
   2  16   5        8.33       -0.92      4.46 o 
   3  16   5       82.34       81.64      5.74 o 
   4  16   5       26.50       34.05     10.83 o 
   5  16   5        0.30        5.23      4.75 o 
   6  16   5        1.04       -4.75      4.75 o 
   7  16   5        1.74       -0.90      5.20 o 
  -8  17   5        4.01       -5.23      8.96 o 
  -7  17   5        9.05        6.33      6.05 o 
  -6  17   5        3.33        2.24      5.28 o 
  -5  17   5        0.00        3.73      5.28 o 
  -4  17   5       18.31       24.27      6.27 o 
  -3  17   5       69.72       71.81      7.87 o 
  -2  17   5        0.24        4.64      5.00 o 
  -1  17   5       53.95       47.34      6.34 o 
   0  17   5      174.91      178.59      9.67 o 
   1  17   5       30.42       19.79      5.28 o 
   2  17   5       52.26       30.54      5.81 o 
   3  17   5       41.00       40.97      5.02 o 
   4  17   5       15.09       20.16      5.81 o 
   5  17   5        0.79        2.75      5.00 o 
   6  17   5        0.16        1.12      5.28 o 
   7  17   5        0.00       -0.48      9.33 o 
  -8  18   5        3.92        2.99      8.96 o 
  -7  18   5        5.40       -2.61      5.81 o 
  -6  18   5        3.00       -5.00      5.00 o 
  -5  18   5       54.39       54.02      7.39 o 
  -4  18   5        6.85       10.62      6.05 o 
  -3  18   5        3.34       -2.84      5.53 o 
  -2  18   5       10.89       13.73      5.53 o 
  -1  18   5       10.69        4.11      6.35 o 
   0  18   5        3.49       -1.23      4.46 o 
   1  18   5       21.92       24.94      6.05 o 
   2  18   5        6.41       11.41      5.53 o 
   3  18   5        0.63        0.23      4.87 o 
   4  18   5       22.89       21.14      6.05 o 
   5  18   5        4.26        2.99      5.81 o 
   6  18   5        2.89       -2.61      5.81 o 
  -7  19   5        1.95       -6.05      6.05 o 
  -6  19   5        5.62        0.10      6.35 o 
  -5  19   5        0.20        6.33      6.05 o 
  -4  19   5        9.50        5.78      6.05 o 
  -3  19   5       69.87       76.63      8.45 o 
  -2  19   5        1.21       -5.74      5.74 o 
  -1  19   5        0.98        2.35      5.20 o 
   0  19   5        5.12        6.65      5.53 o 
   1  19   5        8.04       11.20      5.81 o 
   2  19   5        0.14        2.24      5.28 o 
   3  19   5       21.90       19.94      7.47 o 
   4  19   5       19.60       27.33      6.58 o 
   5  19   5       20.34       28.52      6.86 o 
  -6  20   5        0.22        2.84      6.58 o 
  -5  20   5       15.46       16.40     10.83 o 
  -4  20   5       37.25       44.17      7.64 o 
  -3  20   5        0.02        7.89      6.58 o 
  -2  20   5        9.43        3.64      6.05 o 
  -1  20   5        0.03        4.55      5.74 o 
   0  20   5        0.83        0.27      5.74 o 
   1  20   5        0.15       -3.59      5.53 o 
   2  20   5       22.25       22.45      9.33 o 
   3  20   5        5.50        7.53      7.09 o 
   4  20   5        0.03        0.29      6.05 o 
  -5  21   5       16.68       19.41     10.45 o 
  -4  21   5       23.31       39.70      8.45 o 
  -3  21   5        0.53       12.32      6.86 o 
  -2  21   5        3.41       -2.08      6.05 o 
  -1  21   5        2.58       -2.89      6.05 o 
   0  21   5        1.38       -3.60      6.05 o 
   1  21   5        1.64        4.87      6.05 o 
   2  21   5       25.09       31.54      5.88 o 
   3  21   5        1.39        6.35      6.35 o 
  -3  22   5       12.22       14.93     11.20 o 
  -2  22   5        0.00       -8.59      8.59 o 
  -1  22   5        1.04       -5.26      6.58 o 
   0  22   5        0.25        1.28      6.58 o 
   1  22   5        1.46        3.73      6.86 o 
 -12   0   6       31.14       29.87     11.20 o 
 -10   0   6       28.97       36.59      9.71 o 
  -8   0   6        1.73        0.65      3.84 o 
  -6   0   6        8.73       26.12      3.58 o 
  -4   0   6      551.03      533.90     17.92 o 
  -2   0   6    12637.26    13038.76    347.22 o 
   0   0   6      489.47      459.29      5.74 o 
   2   0   6     1168.83     1251.09     14.72 o 
   4   0   6        2.60        6.84      3.73 o 
   6   0   6       63.54       64.96     10.45 o 
   8   0   6        0.57        0.16      3.26 o 
 -12   1   6        0.10        7.32      6.58 o 
 -11   1   6        3.95        6.72      6.34 o 
 -10   1   6      101.13       98.43      8.98 o 
  -9   1   6        6.82        7.18      2.68 o 
  -8   1   6      494.42      508.96      9.32 o 
  -7   1   6       65.72       69.16      4.63 o 
  -6   1   6       13.46        7.65      2.37 o 
  -5   1   6     1864.69     1771.48     24.35 o 
  -4   1   6       55.76       55.43      8.14 o 
  -3   1   6      309.07      373.01     29.50 o 
  -2   1   6      141.74      173.20      5.05 o 
  -1   1   6      116.18      128.33      2.95 o 
   0   1   6      952.43      971.73      7.15 o 
   1   1   6       84.18       64.81      2.01 o 
   2   1   6      617.27      658.93      6.36 o 
   3   1   6       74.76      107.20      2.90 o 
   4   1   6        8.68       10.23      2.71 o 
   5   1   6        0.51        0.00      3.70 o 
   6   1   6      440.41      440.58      7.11 o 
   7   1   6       83.44       90.70      8.08 o 
   8   1   6        0.32        2.16      3.45 o 
   9   1   6        4.91        8.24      4.16 o 
 -12   2   6        1.04        2.61      6.34 o 
 -11   2   6       42.07       42.99      7.64 o 
 -10   2   6       37.91       50.37      8.96 o 
  -9   2   6      100.75      103.01      7.76 o 
  -8   2   6       34.63       31.99      3.46 o 
  -7   2   6      303.23      307.55      8.95 o 
  -6   2   6      726.89      760.41     13.37 o 
  -5   2   6     1001.31      994.68     15.68 o 
  -4   2   6     2134.57     2077.73     27.25 o 
  -3   2   6       52.96       59.11      3.39 o 
  -2   2   6     1292.77     1293.59     13.66 o 
  -1   2   6      542.24      533.83      6.11 o 
   0   2   6       20.58       17.09      1.10 o 
   1   2   6     1057.13     1159.56     18.47 o 
   2   2   6     3352.28     3434.96     25.48 o 
   3   2   6       67.82       78.33      2.91 o 
   4   2   6      207.57      208.11      3.86 o 
   5   2   6      110.27      118.06      4.25 o 
   6   2   6     1025.83     1024.59     14.44 o 
   7   2   6     1774.28     1794.02     22.74 o 
   8   2   6       27.94       24.80      3.15 o 
   9   2   6        0.04       -0.17      3.96 o 
 -12   3   6       10.03       15.94      5.88 o 
 -11   3   6       22.39       19.41      6.86 o 
 -10   3   6       60.14       53.76      7.64 o 
  -9   3   6       27.01       25.78      3.15 o 
  -8   3   6      220.51      230.03      7.22 o 
  -7   3   6      281.54      282.24     10.45 o 
  -6   3   6       43.94       54.84      4.14 o 
  -5   3   6      943.23      919.03     14.83 o 
  -4   3   6      834.13      856.42     13.67 o 
  -3   3   6        1.44       -0.12      2.07 o 
  -2   3   6     1246.33     1277.65     13.66 o 
  -1   3   6       16.51       19.15      1.29 o 
   0   3   6      746.65      740.10      6.08 o 
   1   3   6     2686.37     2764.83     20.60 o 
   2   3   6     1216.22     1293.95     13.23 o 
   3   3   6        2.06       -0.08      1.60 o 
   4   3   6        0.48       -0.37      1.83 o 
   5   3   6      178.80      189.29      5.50 o 
   6   3   6      228.54      207.62      8.29 o 
   7   3   6       61.07       50.60     10.70 o 
   8   3   6       29.83       28.61      3.18 o 
   9   3   6        9.93       16.83      4.51 o 
 -12   4   6        2.62        0.00      5.17 o 
 -11   4   6        2.55        6.37      8.01 o 
 -10   4   6       18.66       22.25      6.35 o 
  -9   4   6       27.96       26.75      3.30 o 
  -8   4   6       44.12       48.00      6.25 o 
  -7   4   6      552.64      573.26      9.90 o 
  -6   4   6        9.54        6.55      2.24 o 
  -5   4   6      121.16      126.26      7.23 o 
  -4   4   6       15.83       15.45      4.17 o 
  -3   4   6       15.34       24.01      2.01 o 
  -2   4   6      184.23      163.38      3.93 o 
  -1   4   6        1.62       -0.19      1.09 o 
   0   4   6       11.75        4.75      0.88 o 
   1   4   6       10.56       14.31      1.16 o 
   2   4   6       35.05       40.26      1.59 o 
   3   4   6        0.07       -0.58      1.05 o 
   4   4   6       55.31       37.73      2.09 o 
   5   4   6      348.29      350.69      6.87 o 
   6   4   6      353.49      356.52      8.33 o 
   7   4   6        0.03       -2.72      3.23 o 
   8   4   6       81.64      110.01      5.54 o 
   9   4   6        2.05        1.13      5.19 o 
 -12   5   6        8.67        7.47      5.60 o 
 -11   5   6       23.97       15.83      5.42 o 
 -10   5   6        5.70        6.24      4.64 o 
  -9   5   6       56.28       52.52      3.62 o 
  -8   5   6      153.25      142.32      4.95 o 
  -7   5   6      167.44      170.57      5.41 o 
  -6   5   6      545.32      526.46     12.69 o 
  -5   5   6       40.84       46.44      2.57 o 
  -4   5   6       19.93       25.69      1.97 o 
  -3   5   6      628.32      615.96      8.66 o 
  -2   5   6     3076.36     3275.71     40.06 o 
  -1   5   6        3.73        2.07      1.25 o 
   0   5   6       54.90       55.41      2.03 o 
   1   5   6      175.03      212.83      3.40 o 
   2   5   6       15.16       14.57      1.06 o 
   3   5   6       53.45       63.44      2.77 o 
   4   5   6      168.78      190.97      5.82 o 
   5   5   6        3.46        1.16      3.13 o 
   6   5   6      418.62      377.61      7.50 o 
   7   5   6       17.98        9.81      2.95 o 
   8   5   6        0.00       -1.28      2.95 o 
   9   5   6        2.02       -2.36      4.83 o 
  10   5   6        0.03       -2.99      6.72 o 
 -12   6   6        4.71       -1.23      5.38 o 
 -11   6   6        0.91       -0.79      4.87 o 
 -10   6   6       47.62       41.44      5.85 o 
  -9   6   6        1.76        0.84      2.77 o 
  -8   6   6        6.25        5.11      3.09 o 
  -7   6   6      377.13      374.20      7.25 o 
  -6   6   6      302.78      325.31      6.16 o 
  -5   6   6       27.74       35.30      2.34 o 
  -4   6   6      353.47      379.58      7.02 o 
  -3   6   6      606.74      600.94      8.76 o 
  -2   6   6     1195.19     1241.59     17.75 o 
  -1   6   6       91.82       75.10      2.50 o 
   0   6   6      194.01      175.49      3.44 o 
   1   6   6     1731.53     1819.98     15.47 o 
   2   6   6      361.22      402.51      4.68 o 
   3   6   6      151.14      154.49      3.69 o 
   4   6   6      163.94      150.20      4.96 o 
   5   6   6      226.88      186.64      7.96 o 
   6   6   6      355.88      341.67     15.59 o 
   7   6   6       34.70       29.68      3.66 o 
   8   6   6      247.67      273.94      9.00 o 
   9   6   6       15.01       10.13      6.08 o 
  10   6   6        1.63       -6.72      6.72 o 
 -12   7   6        0.36        1.71      5.38 o 
 -11   7   6        0.56       -1.65      5.02 o 
 -10   7   6       40.64       51.05      6.17 o 
  -9   7   6       38.63       34.50      3.49 o 
  -8   7   6       15.30       18.86      3.56 o 
  -7   7   6      214.34      199.67      5.54 o 
  -6   7   6       77.19       69.62      3.53 o 
  -5   7   6      108.44       95.00      4.17 o 
  -4   7   6        4.80        1.45      2.19 o 
  -3   7   6     1094.64     1202.59     14.83 o 
  -2   7   6      353.80      376.65     11.16 o 
  -1   7   6      647.76      631.20      7.24 o 
   0   7   6     1700.63     1749.73     17.82 o 
   1   7   6       17.23       22.47      1.79 o 
   2   7   6        0.16       -1.31      1.31 o 
   3   7   6        5.20        4.45      1.46 o 
   4   7   6      660.37      659.94      9.96 o 
   5   7   6      249.83      262.13      7.22 o 
   6   7   6       39.06       41.04      4.06 o 
   7   7   6        1.24       -2.99      2.99 o 
   8   7   6        2.14       -4.48      4.48 o 
   9   7   6       27.11       29.69      5.27 o 
 -12   8   6        0.47        3.73      8.96 o 
 -11   8   6       50.20       71.47      7.12 o 
 -10   8   6        0.08        0.41      4.58 o 
  -9   8   6        6.74        6.99      3.56 o 
  -8   8   6       18.94       16.85      3.66 o 
  -7   8   6        3.57        4.53      2.42 o 
  -6   8   6       47.65       43.45      3.66 o 
  -5   8   6      118.72      140.61      5.10 o 
  -4   8   6       85.46       85.46      3.91 o 
  -3   8   6      125.36      117.30      7.23 o 
  -2   8   6        0.46       -1.77      1.77 o 
  -1   8   6       59.73       74.63      2.69 o 
   0   8   6       61.50       50.32      2.71 o 
   1   8   6        2.07       -0.92      1.55 o 
   2   8   6       32.80       30.95      2.16 o 
   3   8   6       16.77       15.50      2.00 o 
   4   8   6        0.86       -1.91      1.91 o 
   5   8   6      117.21      118.02      5.89 o 
   6   8   6       49.11       40.18      4.03 o 
   7   8   6       63.05       61.24      9.86 o 
   8   8   6        0.41       -0.29      3.44 o 
   9   8   6        5.98        6.72      5.23 o 
 -11   9   6       12.28        4.52      6.17 o 
 -10   9   6        6.81        2.53      4.80 o 
  -9   9   6        0.70       -3.15      3.34 o 
  -8   9   6       25.38       30.57      3.91 o 
  -7   9   6       13.32        2.79      3.17 o 
  -6   9   6       42.33       42.17      4.53 o 
  -5   9   6      457.16      510.33      9.36 o 
  -4   9   6      228.00      243.06      6.10 o 
  -3   9   6       16.07       11.72      3.07 o 
  -2   9   6       17.08       21.91      2.10 o 
  -1   9   6     1219.78     1339.03     20.43 o 
   0   9   6       74.82       92.54      4.92 o 
   1   9   6      251.00      244.27      8.21 o 
   2   9   6      170.38      173.30      4.97 o 
   3   9   6      224.78      210.88      5.51 o 
   4   9   6      394.09      383.36     15.63 o 
   5   9   6       12.84       13.19      4.28 o 
   6   9   6       44.44       37.25      4.35 o 
   7   9   6        2.87        2.10      3.42 o 
   8   9   6        1.58        4.10      3.92 o 
   9   9   6       19.73       22.40      6.72 o 
 -11  10   6        6.50       10.42      5.68 o 
 -10  10   6        0.01       -0.38      5.55 o 
  -9  10   6        0.24       -3.35      3.35 o 
  -8  10   6      136.59      143.76     11.10 o 
  -7  10   6        3.75        4.21      3.28 o 
  -6  10   6      715.21      755.77     12.73 o 
  -5  10   6       40.48       39.95      3.64 o 
  -4  10   6       76.48       78.83      5.11 o 
  -3  10   6       17.20       16.78      3.39 o 
  -2  10   6       90.34       93.93      5.32 o 
  -1  10   6      790.19      846.36     13.01 o 
   0  10   6      134.70      141.67      6.34 o 
   1  10   6       11.45       17.46      3.40 o 
   2  10   6        5.07        7.32      2.51 o 
   3  10   6        0.00        2.52      2.37 o 
   4  10   6        9.77       11.19      2.81 o 
   5  10   6      317.37      299.35      8.76 o 
   6  10   6        2.26        3.80      3.42 o 
   7  10   6        7.80        3.61      3.71 o 
   8  10   6        6.74       15.47      4.42 o 
   9  10   6        5.13       -1.49      5.97 o 
 -11  11   6        3.78       -0.82      5.42 o 
 -10  11   6       11.94        9.07      5.14 o 
  -9  11   6       21.64       31.17      4.63 o 
  -8  11   6       42.89       51.34      4.77 o 
  -7  11   6       47.90       46.12      4.47 o 
  -6  11   6      183.67      197.53      7.00 o 
  -5  11   6       23.73       16.85      3.24 o 
  -4  11   6       99.16      104.10      5.77 o 
  -3  11   6       26.06       28.41      3.07 o 
  -2  11   6       14.24       12.48      2.71 o 
  -1  11   6       51.68       55.30      3.61 o 
   0  11   6       22.68       18.67      3.93 o 
   1  11   6      182.39      175.27      7.34 o 
   2  11   6      668.38      695.70     16.43 o 
   3  11   6     1092.58     1031.84     14.69 o 
   4  11   6       16.53       15.35      3.24 o 
   5  11   6       14.27       27.06      4.50 o 
   6  11   6       67.27       65.24      8.51 o 
   7  11   6        0.17       -2.10      3.69 o 
   8  11   6        0.50       -4.41      4.41 o 
   9  11   6       11.74       16.43      7.47 o 
 -10  12   6        4.94        1.97      6.05 o 
  -9  12   6        0.00        4.77      4.00 o 
  -8  12   6       42.16       45.91      4.72 o 
  -7  12   6       27.95       39.26      4.60 o 
  -6  12   6       19.71       24.82      3.86 o 
  -5  12   6       45.35       32.63      4.98 o 
  -4  12   6       89.76       87.34      5.81 o 
  -3  12   6       43.05       46.01      5.35 o 
  -2  12   6       72.42       82.58      4.70 o 
  -1  12   6       31.50       33.78      3.26 o 
   0  12   6      134.24      128.55      7.47 o 
   1  12   6      124.05      111.81      6.58 o 
   2  12   6       10.47       12.51      6.72 o 
   3  12   6      250.95      289.20     12.09 o 
   4  12   6        4.48        6.33      3.09 o 
   5  12   6        1.77        8.16      3.96 o 
   6  12   6        0.48       -2.41      3.61 o 
   7  12   6        0.15        0.12      4.06 o 
   8  12   6        3.14        9.07      5.38 o 
   9  12   6        2.76       12.69      7.47 o 
 -10  13   6        0.27       -2.39      6.46 o 
  -9  13   6       39.82       50.18      6.10 o 
  -8  13   6        5.68        2.87      3.86 o 
  -7  13   6       25.53       22.02      4.23 o 
  -6  13   6      107.41      114.91      8.41 o 
  -5  13   6       21.75       29.05      4.94 o 
  -4  13   6        0.73       -4.06      6.35 o 
  -3  13   6        7.41        2.55      3.04 o 
  -2  13   6       43.79       47.49      5.38 o 
  -1  13   6       88.76       89.03      7.70 o 
   0  13   6        4.35        0.06      4.59 o 
   1  13   6       44.38       32.13      4.75 o 
   2  13   6       46.82       33.75      4.75 o 
   3  13   6       64.29       47.72      4.77 o 
   4  13   6      243.34      235.05      9.99 o 
   5  13   6      379.14      375.04     10.88 o 
   6  13   6        6.28       13.97      4.16 o 
   7  13   6        0.00       -2.21      4.00 o 
   8  13   6       11.69        9.91     11.20 o 
 -10  14   6        6.03       -0.64      7.17 o 
  -9  14   6        0.91       -6.21      6.21 o 
  -8  14   6        0.38       -1.19      3.86 o 
  -7  14   6       41.42       37.11      4.80 o 
  -6  14   6        1.98        3.96      4.36 o 
  -5  14   6       29.54       38.96      6.05 o 
  -4  14   6       13.23        7.84     10.08 o 
  -3  14   6       28.86       30.81      2.41 o 
  -2  14   6       14.21       12.26      3.39 o 
  -1  14   6       54.04       41.10      4.06 o 
   0  14   6       36.75       41.59      6.63 o 
   1  14   6       15.05       23.21      4.75 o 
   2  14   6        0.00        1.24      3.93 o 
   3  14   6        0.25       -5.53      5.70 o 
   4  14   6      111.45       98.46      7.64 o 
   5  14   6       26.11       35.14      5.03 o 
   6  14   6        0.09        0.37      5.02 o 
   7  14   6        0.02       -2.52      4.83 o 
   8  14   6       24.79       28.04      6.46 o 
  -9  15   6        0.03       -3.41      8.21 o 
  -8  15   6        0.90       -4.66      4.66 o 
  -7  15   6        4.13       -4.36      4.36 o 
  -6  15   6        1.34        3.81      5.60 o 
  -5  15   6       76.61       82.20     11.20 o 
  -4  15   6       58.88       72.43      9.33 o 
  -3  15   6        0.48        0.90      5.00 o 
  -2  15   6      119.35      127.68      9.33 o 
  -1  15   6      168.84      179.68      7.42 o 
   0  15   6      435.82      471.47     10.88 o 
   1  15   6       28.93       30.17      5.28 o 
   2  15   6       61.76       63.35      6.05 o 
   3  15   6       28.93       18.08      4.01 o 
   4  15   6       95.06      101.42      7.64 o 
   5  15   6       29.91       17.42      5.53 o 
   6  15   6        5.99        1.75      4.36 o 
   7  15   6        1.29       -1.38     10.08 o 
  -9  16   6        0.00       -6.80      6.80 o 
  -8  16   6        7.02        8.12      6.05 o 
  -7  16   6        1.33       -4.48      5.28 o 
  -6  16   6        5.88        6.72      5.28 o 
  -5  16   6       13.36       16.80      5.81 o 
  -4  16   6       27.58       32.18      6.34 o 
  -3  16   6      190.88      195.64     10.29 o 
  -2  16   6       58.89       62.63      7.11 o 
  -1  16   6        0.19        4.85      4.75 o 
   0  16   6       46.36       41.74      6.05 o 
   1  16   6       21.40       12.11      4.66 o 
   2  16   6        0.13       -2.99      4.22 o 
   3  16   6       58.28       56.06      5.31 o 
   4  16   6       10.27        9.67      5.53 o 
   5  16   6        3.56        2.40      5.00 o 
   6  16   6        1.33        6.68      5.53 o 
   7  16   6        0.12        6.04      5.74 o 
  -8  17   6        5.57       -5.81      5.81 o 
  -7  17   6        2.82       -0.07      5.74 o 
  -6  17   6        8.09        8.31      6.05 o 
  -5  17   6       22.71       25.59      6.58 o 
  -4  17   6       12.90       14.58      5.92 o 
  -3  17   6       26.39       26.96     13.44 o 
  -2  17   6        5.64        6.33      7.47 o 
  -1  17   6        6.88       13.44      5.28 o 
   0  17   6        2.30        8.80      5.00 o 
   1  17   6        0.00       -4.46      4.46 o 
   2  17   6       18.65       25.45      5.81 o 
   3  17   6       13.97        9.71      5.28 o 
   4  17   6       27.88       36.90      6.58 o 
   5  17   6        0.77        1.49      5.28 o 
   6  17   6       22.23       15.68      5.81 o 
  -7  18   6        3.40        1.66      6.05 o 
  -6  18   6        0.00        8.73     16.05 o 
  -5  18   6        0.11       10.49      6.05 o 
  -4  18   6        2.37        1.14      6.05 o 
  -3  18   6       12.15        3.05     10.08 o 
  -2  18   6       24.64       15.88      6.35 o 
  -1  18   6        0.11       -2.61      6.35 o 
   0  18   6        6.42        5.31      5.60 o 
   1  18   6       63.16       51.30      6.80 o 
   2  18   6        0.04        5.97      5.97 o 
   3  18   6        2.37        9.14      5.53 o 
   4  18   6        0.22        2.24      5.28 o 
   5  18   6       18.48       18.10      6.58 o 
   6  18   6        0.49       -0.75      8.21 o 
  -7  19   6        2.61        9.71      9.71 o 
  -6  19   6        6.87        1.87      6.34 o 
  -5  19   6        2.52       -4.09      8.96 o 
  -4  19   6       24.04       34.46      7.34 o 
  -3  19   6       11.20        7.09      8.59 o 
  -2  19   6        0.60       -0.75      5.53 o 
  -1  19   6        0.02       -2.45      5.53 o 
   0  19   6        0.57        1.78      5.53 o 
   1  19   6        4.38        0.37      5.20 o 
   2  19   6       10.01       10.94      4.44 o 
   3  19   6       24.08       32.46      8.96 o 
   4  19   6        4.87        1.12      5.81 o 
   5  19   6        5.78        2.61      6.34 o 
  -5  20   6        1.07        2.24      6.86 o 
  -4  20   6       11.21       16.48      7.11 o 
  -3  20   6       11.59       11.71      6.58 o 
  -2  20   6        2.02       -0.37      9.33 o 
  -1  20   6        0.43        2.10      5.74 o 
   0  20   6        0.01        1.49      5.28 o 
   1  20   6        9.83        8.35      6.72 o 
   2  20   6        0.02       -5.00      5.00 o 
   3  20   6        0.01        2.76      6.05 o 
   4  20   6       35.10       44.82      7.92 o 
  -4  21   6        0.40        1.87      6.86 o 
  -3  21   6       29.31       26.96      7.64 o 
  -2  21   6        3.03        0.34      6.27 o 
  -1  21   6        0.93       -6.05      6.05 o 
   0  21   6        0.55        1.92      6.05 o 
   1  21   6        1.63        3.60      6.05 o 
   2  21   6       15.22       -1.14      6.05 o 
  -1  22   6        6.40       11.95      9.71 o 
   0  22   6        3.26        8.96      8.96 o 
 -11   0   7       25.87       41.82     11.20 o 
  -9   0   7        3.51       -4.11      4.11 o 
  -7   0   7      230.20      217.25     12.69 o 
  -5   0   7     1317.23     1230.39     22.32 o 
  -3   0   7     5019.73     5334.56    110.51 o 
  -1   0   7      632.21      641.62     11.75 o 
   1   0   7       95.76      110.18      3.44 o 
   3   0   7       98.14      122.06      7.49 o 
   5   0   7      372.63      384.56     17.92 o 
   7   0   7       22.37       26.88      9.71 o 
   9   0   7       14.58       29.87     10.45 o 
 -12   1   7       21.96       16.56      7.64 o 
 -11   1   7       13.94       17.17      6.86 o 
 -10   1   7        3.24       -1.99      2.95 o 
  -9   1   7      136.61      140.65      5.89 o 
  -8   1   7        3.92        0.94      3.07 o 
  -7   1   7        6.91        4.03      2.64 o 
  -6   1   7       83.35       61.21      3.68 o 
  -5   1   7      783.24      798.09     13.82 o 
  -4   1   7      962.18      770.09     21.77 o 
  -3   1   7     9939.86    10451.16    147.04 o 
  -2   1   7      827.91      822.95     11.28 o 
  -1   1   7        1.05        1.18      0.98 o 
   0   1   7      186.28      177.19      2.40 o 
   1   1   7       27.14       30.05      1.50 o 
   2   1   7     2621.52     2856.51     23.10 o 
   3   1   7     1339.36     1346.55     14.87 o 
   4   1   7       13.42       11.14      1.34 o 
   5   1   7        3.16       -1.05      3.29 o 
   6   1   7      125.16      129.85      3.99 o 
   7   1   7       10.86       12.49      3.22 o 
   8   1   7        2.51       -1.68      3.05 o 
   9   1   7      139.16      143.02     11.62 o 
 -12   2   7        1.78        3.36      6.86 o 
 -11   2   7       35.92       32.71      7.39 o 
 -10   2   7        0.24        3.68      3.65 o 
  -9   2   7      158.50      165.91      6.13 o 
  -8   2   7      715.86      730.97     14.33 o 
  -7   2   7      107.15      120.29      5.01 o 
  -6   2   7      120.88      125.11      7.12 o 
  -5   2   7      293.73      295.18     10.09 o 
  -4   2   7       12.86       22.07      3.07 o 
  -3   2   7     2055.39     2071.01     47.79 o 
  -2   2   7      573.24      631.57     12.87 o 
  -1   2   7        0.00       -0.36      1.15 o 
   0   2   7      914.32      953.67      8.23 o 
   1   2   7      398.86      466.79      5.16 o 
   2   2   7        1.36        0.24      1.20 o 
   3   2   7       20.95       17.92      1.75 o 
   4   2   7       65.70       58.80      3.15 o 
   5   2   7        0.28       -0.45      2.59 o 
   6   2   7       59.88       63.51      4.85 o 
   7   2   7       14.09       15.41      3.60 o 
   8   2   7       36.96       43.06      4.57 o 
   9   2   7        4.64        3.88      6.58 o 
 -12   3   7       10.02       13.91      7.11 o 
 -11   3   7        3.06        1.87      6.34 o 
 -10   3   7        2.65        2.49      3.12 o 
  -9   3   7       60.22       47.18      4.00 o 
  -8   3   7      213.13      203.29      7.92 o 
  -7   3   7        0.34       -0.62      3.16 o 
  -6   3   7      403.60      414.19     10.33 o 
  -5   3   7      148.66      123.51      9.43 o 
  -4   3   7      303.35      274.84      7.10 o 
  -3   3   7      236.31      230.81     22.16 o 
  -2   3   7     1419.02     1528.98     15.31 o 
  -1   3   7      385.12      420.95      5.52 o 
   0   3   7        0.66        0.68      0.98 o 
   1   3   7       76.52       77.76      2.08 o 
   2   3   7       68.84       75.58      2.58 o 
   3   3   7      481.38      538.67      7.27 o 
   4   3   7      432.19      433.32      7.88 o 
   5   3   7     1383.02     1370.18     23.30 o 
   6   3   7      875.46      868.22     17.36 o 
   7   3   7        6.11        3.80      2.36 o 
   8   3   7       42.36       35.25      4.57 o 
   9   3   7       13.46       14.85      7.11 o 
 -12   4   7        1.92       -0.75      5.17 o 
 -11   4   7       36.20       45.91      8.00 o 
 -10   4   7        2.07       -0.29      4.29 o 
  -9   4   7      149.96      167.67      6.68 o 
  -8   4   7        1.49       -3.66      3.66 o 
  -7   4   7      203.46      192.76      6.04 o 
  -6   4   7       33.60       20.65      3.52 o 
  -5   4   7      177.07      187.43     11.79 o 
  -4   4   7        0.28        3.05      2.51 o 
  -3   4   7      687.40      663.95     11.58 o 
  -2   4   7      415.46      402.09      6.28 o 
  -1   4   7      532.22      529.27      5.93 o 
   0   4   7       91.40       88.67      2.27 o 
   1   4   7      582.79      617.71      5.79 o 
   2   4   7       20.23       29.63      1.57 o 
   3   4   7      918.54     1089.94     12.45 o 
   4   4   7        1.63       -1.55      1.60 o 
   5   4   7       75.55       60.94      4.34 o 
   6   4   7       10.58        3.67      4.94 o 
   7   4   7       79.10       72.06      5.19 o 
   8   4   7        7.48        5.89      7.02 o 
   9   4   7        0.08       -0.95      4.09 o 
 -12   5   7        2.06        3.79      5.45 o 
 -11   5   7        7.99        8.19      5.31 o 
 -10   5   7        0.38        0.09      3.50 o 
  -9   5   7       17.91        9.58      3.05 o 
  -8   5   7      104.28      112.73      6.20 o 
  -7   5   7       67.41       64.58      4.03 o 
  -6   5   7        1.98       -1.85      2.13 o 
  -5   5   7      673.80      690.66      9.02 o 
  -4   5   7       49.54       39.83      2.05 o 
  -3   5   7      309.96      306.42      5.52 o 
  -2   5   7     1150.51     1352.82     19.19 o 
  -1   5   7      455.34      458.27      6.16 o 
   0   5   7      355.98      363.83      4.40 o 
   1   5   7     2886.32     3216.91     24.09 o 
   2   5   7       91.46      103.85      2.45 o 
   3   5   7        4.35        4.04      1.59 o 
   4   5   7      142.84      138.59      4.05 o 
   5   5   7        0.00       -3.23      3.23 o 
   6   5   7       11.79        5.26      3.70 o 
   7   5   7      121.79      121.57      8.59 o 
   8   5   7       61.22       80.91      5.94 o 
   9   5   7        9.48        0.00      6.34 o 
 -12   6   7        6.44        6.44      5.85 o 
 -11   6   7        0.35        0.00      4.98 o 
 -10   6   7       54.90       56.67      4.90 o 
  -9   6   7      159.16      173.69      5.96 o 
  -8   6   7        0.73       -3.11      3.12 o 
  -7   6   7      662.25      742.01     10.59 o 
  -6   6   7        1.90        0.94      2.71 o 
  -5   6   7       59.98       61.26      2.80 o 
  -4   6   7      672.03      724.21     13.76 o 
  -3   6   7      984.12     1050.50     13.09 o 
  -2   6   7      350.11      332.47     11.66 o 
  -1   6   7      391.29      386.96      6.29 o 
   0   6   7       19.39       14.19      1.58 o 
   1   6   7       13.85       19.69      1.78 o 
   2   6   7        1.74        0.53      1.16 o 
   3   6   7      169.62      157.98      4.35 o 
   4   6   7      118.90      125.25      3.98 o 
   5   6   7      557.26      544.62     10.56 o 
   6   6   7        4.26        5.89      2.59 o 
   7   6   7       21.07       13.44      3.17 o 
   8   6   7        0.41       -3.73      6.35 o 
 -12   7   7        5.10        4.05      5.88 o 
 -11   7   7        8.60        3.85      5.14 o 
 -10   7   7       14.29       14.36      3.87 o 
  -9   7   7        1.40        3.01      2.98 o 
  -8   7   7       83.74       97.14      5.20 o 
  -7   7   7      134.37      135.09      4.98 o 
  -6   7   7       11.81        5.16      2.06 o 
  -5   7   7       75.55       66.16      3.79 o 
  -4   7   7      361.35      364.64      8.73 o 
  -3   7   7       33.49       25.72      3.39 o 
  -2   7   7      320.56      320.68      7.76 o 
  -1   7   7        0.44       -1.19      1.19 o 
   0   7   7       68.90       63.86      2.79 o 
   1   7   7     1094.36     1092.71     12.76 o 
   2   7   7        0.23       -0.67      1.29 o 
   3   7   7       30.71       32.57      2.13 o 
   4   7   7       42.67       32.74      3.13 o 
   5   7   7       62.34       55.65      4.16 o 
   6   7   7       28.64       29.82      3.57 o 
   7   7   7       10.12        8.73      3.48 o 
   8   7   7        1.82        1.49      7.09 o 
 -11   8   7        0.70        2.05      5.42 o 
 -10   8   7       31.09       26.80      5.85 o 
  -9   8   7        2.85        4.30      3.56 o 
  -8   8   7       14.11       12.19      3.77 o 
  -7   8   7        0.00       -2.73      2.90 o 
  -6   8   7      888.42      855.66     17.81 o 
  -5   8   7      219.93      222.60      6.60 o 
  -4   8   7      478.14      503.84      9.05 o 
  -3   8   7      147.05      157.80      6.21 o 
  -2   8   7       40.31       42.71      3.48 o 
  -1   8   7      288.70      290.68      6.04 o 
   0   8   7        0.17        2.47      1.70 o 
   1   8   7        7.19       13.51      1.99 o 
   2   8   7      515.88      515.41      7.76 o 
   3   8   7       17.43       13.71      1.97 o 
   4   8   7      221.17      217.05      5.73 o 
   5   8   7      146.57      130.78     11.47 o 
   6   8   7       38.05       38.50      4.85 o 
   7   8   7       26.55       35.55      5.56 o 
   8   8   7       18.04       12.88      5.41 o 
 -11   9   7       15.26       11.70      5.60 o 
 -10   9   7        6.51        8.89      5.42 o 
  -9   9   7        9.94        9.36      3.74 o 
  -8   9   7        0.36       -0.22      3.49 o 
  -7   9   7       11.17        7.96      3.33 o 
  -6   9   7       78.62       63.62      5.65 o 
  -5   9   7       69.20       58.78      3.67 o 
  -4   9   7       86.82       77.12      5.03 o 
  -3   9   7      225.67      217.64      7.32 o 
  -2   9   7       65.18       54.33      4.06 o 
  -1   9   7      670.55      718.47     11.64 o 
   0   9   7      433.48      456.43      8.43 o 
   1   9   7      170.46      182.03      5.42 o 
   2   9   7       20.47       26.39      2.40 o 
   3   9   7       45.20       46.38      3.66 o 
   4   9   7      147.80      130.90      6.24 o 
   5   9   7       22.76       24.80      3.91 o 
   6   9   7       32.72       26.61      4.01 o 
   7   9   7       17.81       12.33      3.96 o 
   8   9   7       18.49       20.96      4.51 o 
 -11  10   7        0.83        1.19     11.95 o 
 -10  10   7       41.32       48.33      6.64 o 
  -9  10   7        0.03       -0.66      3.71 o 
  -8  10   7       47.12       48.47      4.72 o 
  -7  10   7        4.08       -3.01      3.01 o 
  -6  10   7       40.53       46.66      4.21 o 
  -5  10   7       12.11       10.32      5.00 o 
  -4  10   7       91.25       96.61      7.46 o 
  -3  10   7       46.63       44.70      4.36 o 
  -2  10   7        0.42       -0.42      1.80 o 
  -1  10   7        0.06        1.94      1.59 o 
   0  10   7       32.51       41.41      3.16 o 
   1  10   7      269.63      255.68      6.60 o 
   2  10   7      565.99      533.18      8.98 o 
   3  10   7        4.15        6.05      2.64 o 
   4  10   7      122.63       98.16      5.81 o 
   5  10   7      439.48      424.45     10.50 o 
   6  10   7        7.98        9.14      3.69 o 
   7  10   7       40.54       54.90      9.42 o 
   8  10   7        0.08       -2.45      9.33 o 
 -11  11   7       12.44        9.66      7.53 o 
 -10  11   7       16.42       20.74      5.81 o 
  -9  11   7        8.62       10.96      4.20 o 
  -8  11   7        0.05        2.58      3.71 o 
  -7  11   7       27.37       29.41      4.09 o 
  -6  11   7      121.01      127.41      5.91 o 
  -5  11   7       64.40       65.16      4.37 o 
  -4  11   7      260.54      291.78      9.00 o 
  -3  11   7       58.52       59.29      5.53 o 
  -2  11   7       16.88       15.98      2.71 o 
  -1  11   7      183.66      189.16      4.58 o 
   0  11   7      387.79      388.97      8.20 o 
   1  11   7       77.57       71.41      5.28 o 
   2  11   7      203.86      197.29      6.72 o 
   3  11   7      487.97      468.15     10.15 o 
   4  11   7      123.44      137.32      6.81 o 
   5  11   7       65.42       67.25      5.34 o 
   6  11   7       26.85       23.19      4.25 o 
   7  11   7       11.90        9.56      6.30 o 
   8  11   7        1.21        0.59      4.83 o 
 -10  12   7       17.38       29.30      7.71 o 
  -9  12   7        9.85        3.02      3.99 o 
  -8  12   7        1.30       10.22      4.70 o 
  -7  12   7      243.49      276.08      8.79 o 
  -6  12   7        0.14        2.01      3.31 o 
  -5  12   7      603.38      646.41     14.20 o 
  -4  12   7        5.68        1.86      3.78 o 
  -3  12   7        1.32       -2.77      3.73 o 
  -2  12   7       62.42       57.14      3.75 o 
  -1  12   7       71.86       70.33      4.36 o 
   0  12   7        3.02        5.56      2.71 o 
   1  12   7       34.03       36.52      4.46 o 
   2  12   7        3.35        0.62      3.14 o 
   3  12   7      118.48       84.48      5.08 o 
   4  12   7      144.59      166.10      7.54 o 
   5  12   7       77.92       66.02      5.60 o 
   6  12   7        6.04        6.39      3.83 o 
   7  12   7        2.88       -2.22      4.25 o 
   8  12   7        2.29       -2.16      4.66 o 
 -10  13   7        6.05       11.04     11.20 o 
  -9  13   7        8.37        4.03      4.88 o 
  -8  13   7       16.13       23.07      5.33 o 
  -7  13   7       54.60       59.20      5.09 o 
  -6  13   7        0.29        3.27      4.20 o 
  -5  13   7      350.99      425.95     12.32 o 
  -4  13   7        5.03        0.75      6.35 o 
  -3  13   7       25.52       25.49      3.55 o 
  -2  13   7        0.62       -2.91      3.33 o 
  -1  13   7       19.89       18.78      7.72 o 
   0  13   7      256.92      254.96      7.65 o 
   1  13   7        2.25        4.73      3.93 o 
   2  13   7       15.13        6.72      4.93 o 
   3  13   7       22.77       17.28      3.68 o 
   4  13   7       62.76       59.20      6.27 o 
   5  13   7       34.97       32.68      4.94 o 
   6  13   7        0.49       -0.11      3.92 o 
   7  13   7        1.02       -1.99      4.66 o 
   8  13   7        0.01       -2.31      5.20 o 
  -9  14   7       12.44       18.40      5.84 o 
  -8  14   7        0.60       -1.77      4.78 o 
  -7  14   7        0.30       -4.36      4.36 o 
  -6  14   7       60.67       59.24      6.13 o 
  -5  14   7        2.59       16.56     11.95 o 
  -4  14   7       11.06        7.07      5.00 o 
  -3  14   7       10.44        5.06      4.66 o 
  -2  14   7        3.05        4.02      3.16 o 
  -1  14   7       92.15       96.16      5.38 o 
   0  14   7       35.07       40.65      4.06 o 
   1  14   7      187.60      180.87      8.70 o 
   2  14   7        1.19       -3.14      3.14 o 
   3  14   7        0.07       -3.45      3.45 o 
   4  14   7       97.20       96.61      7.53 o 
   5  14   7        5.66        1.99      4.66 o 
   6  14   7        2.34        0.03      4.92 o 
   7  14   7        0.19        3.41      5.38 o 
  -9  15   7        4.28       -0.22      6.77 o 
  -8  15   7        1.56        8.48      5.17 o 
  -7  15   7        4.76        4.38      5.11 o 
  -6  15   7       13.42       10.95     10.45 o 
  -5  15   7      154.31      150.67     19.04 o 
  -4  15   7       45.51       49.13      6.58 o 
  -3  15   7       12.94       10.68      5.23 o 
  -2  15   7        4.18        5.14      5.97 o 
  -1  15   7       29.32       35.74      5.53 o 
   0  15   7        0.67        7.72      4.66 o 
   1  15   7        0.52       -2.89      5.23 o 
   2  15   7       68.31       56.23      5.02 o 
   3  15   7       23.74       28.18      5.74 o 
   4  15   7       79.48       86.99      7.34 o 
   5  15   7       32.58       28.79      6.05 o 
   6  15   7        0.91       11.09      5.20 o 
   7  15   7        0.42        5.23      5.74 o 
  -9  16   7        0.01       -2.24      8.96 o 
  -8  16   7        4.51       -4.54      5.03 o 
  -7  16   7        0.01       -5.53      5.53 o 
  -6  16   7        1.46       -5.19      5.53 o 
  -5  16   7        8.00       13.05      6.05 o 
  -4  16   7      179.66      227.02     16.05 o 
  -3  16   7       55.00       67.37      7.84 o 
  -2  16   7       99.42       95.92      7.87 o 
  -1  16   7        0.21       -3.36      4.85 o 
   0  16   7       14.03       15.29      5.53 o 
   1  16   7       10.68       13.95      5.00 o 
   2  16   7      105.54      103.38      6.29 o 
   3  16   7       15.98       14.56      5.20 o 
   4  16   7        8.86        7.84      5.28 o 
   5  16   7       18.78       36.22      8.59 o 
   6  16   7        1.86       -2.99      5.28 o 
  -8  17   7        0.35       -6.72      6.72 o 
  -7  17   7       10.68        9.03      5.92 o 
  -6  17   7        2.22       -2.92      7.47 o 
  -5  17   7       12.01       15.84      6.27 o 
  -4  17   7      176.47      235.06     12.40 o 
  -3  17   7       15.28        7.84      7.09 o 
  -2  17   7        0.55        0.75      5.28 o 
  -1  17   7       21.86       10.63      5.53 o 
   0  17   7       20.79        8.68      5.53 o 
   1  17   7        0.00       -4.46      4.46 o 
   2  17   7       11.02       10.21      4.31 o 
   3  17   7        0.01       -1.49      4.75 o 
   4  17   7       18.99       19.93      6.05 o 
   5  17   7       14.74       12.32      5.81 o 
   6  17   7        2.96       -1.53      5.53 o 
  -7  18   7        0.71       -0.19     11.20 o 
  -6  18   7        0.40       -5.02      5.74 o 
  -5  18   7       39.93       32.91      6.86 o 
  -4  18   7        0.00        8.34      6.05 o 
  -3  18   7        0.29       -2.04      5.74 o 
  -2  18   7        0.70       -5.00      5.00 o 
  -1  18   7        0.96       -1.02      5.00 o 
   0  18   7        0.02       -4.66      4.66 o 
   1  18   7        9.25        4.66      5.53 o 
   2  18   7        2.34       -1.97      5.00 o 
   3  18   7        1.26        1.87      5.28 o 
   4  18   7        0.52        1.07      5.53 o 
   5  18   7        1.16        2.65      7.84 o 
  -6  19   7        2.28       -2.61      6.34 o 
  -5  19   7        1.41        2.15      6.58 o 
  -4  19   7       30.77       45.51      7.64 o 
  -3  19   7        2.79        2.92      5.74 o 
  -2  19   7        0.25        2.02      5.20 o 
  -1  19   7        0.01        6.90      5.53 o 
   0  19   7        2.10       -1.56      5.53 o 
   1  19   7        9.20        5.60      7.09 o 
   2  19   7        9.77        9.64      8.96 o 
   3  19   7       96.95      105.77      9.50 o 
   4  19   7       15.96       14.16      6.58 o 
  -5  20   7        0.80        0.28      6.27 o 
  -4  20   7       13.22        3.76      6.27 o 
  -3  20   7        0.95        0.47      7.84 o 
  -2  20   7        0.67       -0.32      6.05 o 
  -1  20   7        4.44        0.42      6.05 o 
   0  20   7        0.52       -5.53      5.53 o 
   1  20   7       24.90       24.95      6.80 o 
   2  20   7       29.80       25.76      6.86 o 
   3  20   7        8.69       13.59      6.58 o 
  -3  21   7       30.28       48.82     16.80 o 
  -2  21   7        2.56        6.39      6.46 o 
  -1  21   7        1.36       -6.05      6.05 o 
   0  21   7       14.21       15.51      6.80 o 
   1  21   7        2.62       -7.47      7.47 o 
   2  21   7        0.79        3.73      8.96 o 
 -12   0   8        7.27        0.75      9.71 o 
 -10   0   8        2.29        0.55      4.52 o 
  -8   0   8      109.19       98.51      7.46 o 
  -6   0   8      203.58      171.79      9.33 o 
  -4   0   8     1970.79     1924.30     47.04 o 
  -2   0   8       50.92       52.75      4.16 o 
   0   0   8      270.47      273.80      4.65 o 
   2   0   8      971.53     1119.54     16.11 o 
   4   0   8        0.04       -3.40      3.40 o 
   6   0   8      102.25       87.37     11.95 o 
   8   0   8       38.76       47.04     10.45 o 
 -12   1   8       10.28       11.45     13.07 o 
 -11   1   8        3.16        1.87      6.27 o 
 -10   1   8       30.21       25.77      3.85 o 
  -9   1   8       17.35       14.83      3.65 o 
  -8   1   8      893.01      947.91     15.32 o 
  -7   1   8        2.58        3.99      2.90 o 
  -6   1   8      312.63      312.69      7.48 o 
  -5   1   8      303.15      264.27      7.68 o 
  -4   1   8      390.55      417.65     12.93 o 
  -3   1   8     2409.40     2346.27     50.40 o 
  -2   1   8      404.17      424.54      6.50 o 
  -1   1   8      294.12      311.56      4.25 o 
   0   1   8      279.70      274.55      3.44 o 
   1   1   8       32.24       36.03      1.84 o 
   2   1   8      301.87      367.62      5.64 o 
   3   1   8        0.00        1.80      1.27 o 
   4   1   8       88.32       89.32      3.45 o 
   5   1   8        2.57       -3.58      3.58 o 
   6   1   8        0.32       -5.23      5.53 o 
   7   1   8        4.04        0.83      2.62 o 
   8   1   8        5.84        2.31      7.47 o 
   9   1   8        0.03       -2.99      5.81 o 
 -12   2   8        0.16       -1.27      7.11 o 
 -11   2   8        8.19        2.99      6.34 o 
 -10   2   8        0.60        0.70      3.15 o 
  -9   2   8       89.59       77.53      6.97 o 
  -8   2   8       64.28       82.96      6.90 o 
  -7   2   8       52.35       56.37      4.04 o 
  -6   2   8        4.16        2.09      3.13 o 
  -5   2   8      224.65      209.36      7.22 o 
  -4   2   8      268.61      253.83      7.22 o 
  -3   2   8      793.23      919.47     14.87 o 
  -2   2   8      116.65      164.84      8.95 o 
  -1   2   8       30.46       42.54      1.77 o 
   0   2   8     1715.81     1660.67     13.27 o 
   1   2   8        0.30       -1.14      1.14 o 
   2   2   8       41.54       38.37      1.83 o 
   3   2   8       24.58       21.49      2.37 o 
   4   2   8       44.26       53.96      3.51 o 
   5   2   8      530.63      525.92      9.38 o 
   6   2   8       47.54       46.54      7.39 o 
   7   2   8       18.07       18.29      6.34 o 
   8   2   8       66.04       78.87      8.98 o 
   9   2   8       24.20       19.79      7.84 o 
 -12   3   8        0.04        5.53      7.11 o 
 -11   3   8        1.39       -4.45      6.05 o 
 -10   3   8        6.90       11.91      4.53 o 
  -9   3   8      270.71      310.11      8.41 o 
  -8   3   8        9.43        5.19      6.36 o 
  -7   3   8      180.86      173.08     15.00 o 
  -6   3   8       74.94       84.19      6.12 o 
  -5   3   8      207.70      238.84      7.54 o 
  -4   3   8      379.65      380.82      9.11 o 
  -3   3   8       58.40       47.59      3.52 o 
  -2   3   8       39.62       30.47      2.10 o 
  -1   3   8        0.87       -0.04      1.12 o 
   0   3   8       92.16       82.41      2.26 o 
   1   3   8      787.32      816.05      7.24 o 
   2   3   8      105.92      103.59      3.00 o 
   3   3   8      416.89      391.21      7.24 o 
   4   3   8        0.21        2.79      1.78 o 
   5   3   8        2.93       -1.13      2.36 o 
   6   3   8      257.51      277.80     10.33 o 
   7   3   8        0.01       -2.28      5.00 o 
   8   3   8        7.87        9.77      7.84 o 
   9   3   8       20.06        5.97      8.96 o 
 -12   4   8       28.99       44.44      7.00 o 
 -11   4   8        1.44        3.88      6.58 o 
 -10   4   8        3.19        0.62      3.15 o 
  -9   4   8       12.26        8.88      3.59 o 
  -8   4   8      132.15      175.06      6.52 o 
  -7   4   8      213.32      217.19      8.72 o 
  -6   4   8      210.24      216.10      7.58 o 
  -5   4   8      100.23       99.69      5.57 o 
  -4   4   8     1083.82     1142.92     17.69 o 
  -3   4   8      183.95      167.71      3.85 o 
  -2   4   8      203.94      252.78      4.89 o 
  -1   4   8      144.95      149.61      3.13 o 
   0   4   8        7.04        6.37      1.19 o 
   1   4   8        4.19        5.15      1.19 o 
   2   4   8      234.96      241.86      3.83 o 
   3   4   8      779.84      807.49      8.87 o 
   4   4   8      717.43      686.65      8.79 o 
   5   4   8        2.51        1.73      2.48 o 
   6   4   8       54.42       49.16      3.56 o 
   7   4   8        2.00        4.69      5.53 o 
   8   4   8        0.32        0.00      5.81 o 
   9   4   8        6.25       15.68      9.71 o 
 -12   5   8        1.13       -4.06      5.57 o 
 -11   5   8        0.99        2.72      4.98 o 
 -10   5   8        1.93        3.51      3.19 o 
  -9   5   8      187.20      204.39      6.48 o 
  -8   5   8      156.72      174.12     11.82 o 
  -7   5   8       16.59       10.21      4.20 o 
  -6   5   8       61.85       52.03      3.38 o 
  -5   5   8       11.17       12.74      1.64 o 
  -4   5   8       30.59       35.33      2.67 o 
  -3   5   8        5.00        3.22      2.51 o 
  -2   5   8      274.08      330.48      7.66 o 
  -1   5   8       24.18       20.37      2.02 o 
   0   5   8      259.27      280.97      3.96 o 
   1   5   8      483.68      565.44      5.70 o 
   2   5   8      330.50      327.76      4.53 o 
   3   5   8      160.21      149.81      3.63 o 
   4   5   8       20.23       22.20      2.96 o 
   5   5   8       79.02       68.98      3.86 o 
   6   5   8        0.00       -2.48      2.48 o 
   7   5   8        1.45       -2.45      2.45 o 
   8   5   8       25.72       32.99      9.33 o 
   9   5   8        3.58        8.96      9.71 o 
 -12   6   8        3.56        2.99      5.60 o 
 -11   6   8        2.95        1.01      5.14 o 
 -10   6   8       37.91       45.61      4.90 o 
  -9   6   8        3.46        5.25      3.11 o 
  -8   6   8        4.11        5.68      3.24 o 
  -7   6   8       52.60       46.50      3.42 o 
  -6   6   8      257.12      269.09      5.49 o 
  -5   6   8      128.83      118.15      4.65 o 
  -4   6   8      160.67      173.79      6.36 o 
  -3   6   8        3.40        2.31      2.51 o 
  -2   6   8       50.31       42.84      3.39 o 
  -1   6   8     1500.01     1566.62     20.48 o 
   0   6   8      253.12      268.86      4.10 o 
   1   6   8      832.27      877.50     10.13 o 
   2   6   8      191.68      198.85      3.35 o 
   3   6   8       18.96       18.95      2.10 o 
   4   6   8       26.80       18.02      2.59 o 
   5   6   8       21.94       18.90      3.09 o 
   6   6   8       64.26       59.28      3.87 o 
   7   6   8       13.68       13.15      3.14 o 
   8   6   8        3.69        4.12      6.05 o 
   9   6   8        5.22       15.68      8.96 o 
 -12   7   8        3.00        5.23      7.34 o 
 -11   7   8        3.71        4.42      5.24 o 
 -10   7   8       50.27       64.63      5.41 o 
  -9   7   8        0.36       -3.52      3.52 o 
  -8   7   8        4.47        1.11      3.28 o 
  -7   7   8       54.11       58.04      5.50 o 
  -6   7   8      670.59      718.94     13.46 o 
  -5   7   8       41.43       36.17      3.20 o 
  -4   7   8        0.02        0.12      1.79 o 
  -3   7   8      577.44      627.27     16.20 o 
  -2   7   8        0.26       -2.51      2.51 o 
  -1   7   8      222.05      282.63      7.23 o 
   0   7   8        1.08        1.16      1.55 o 
   1   7   8        7.41       10.55      1.81 o 
   2   7   8       68.73       71.69      2.64 o 
   3   7   8        0.69       -1.45      1.83 o 
   4   7   8       42.37       24.51      4.54 o 
   5   7   8       13.15       10.45      3.05 o 
   6   7   8        0.09        3.82      2.95 o 
   7   7   8      142.51      127.93      6.36 o 
   8   7   8       70.48       64.22     13.44 o 
   9   7   8        0.02        0.00      8.96 o 
 -11   8   8       30.53       39.83      6.44 o 
 -10   8   8        5.26        5.98      4.15 o 
  -9   8   8       17.81       18.72      4.09 o 
  -8   8   8        0.92       -3.28      3.28 o 
  -7   8   8       10.21        5.20      3.32 o 
  -6   8   8      563.17      555.38     12.07 o 
  -5   8   8       13.32       14.36      2.57 o 
  -4   8   8       75.67       72.91      5.22 o 
  -3   8   8       85.69       89.34      5.03 o 
  -2   8   8      130.02      130.07      5.70 o 
  -1   8   8       23.61       22.64      3.40 o 
   0   8   8        9.46        6.24      2.07 o 
   1   8   8      358.43      341.14      7.73 o 
   2   8   8       10.23        9.29      1.91 o 
   3   8   8      169.03      164.86      5.33 o 
   4   8   8        6.91       -2.70      2.77 o 
   5   8   8      139.00      157.13     10.81 o 
   6   8   8       31.81       29.16      4.03 o 
   7   8   8        9.84        6.93      3.53 o 
   8   8   8       26.56       34.35     10.45 o 
 -11   9   8        3.25       12.51      7.34 o 
 -10   9   8        1.20       -0.70      4.03 o 
  -9   9   8        0.85       -2.15      3.56 o 
  -8   9   8        8.76        3.86      3.66 o 
  -7   9   8       24.29       24.44      3.79 o 
  -6   9   8       71.07       77.24      4.74 o 
  -5   9   8        9.25       11.40      2.81 o 
  -4   9   8       89.86       68.25      4.80 o 
  -3   9   8        4.48        3.58      3.07 o 
  -2   9   8      182.07      188.87      6.79 o 
  -1   9   8       75.83       79.07      3.48 o 
   0   9   8        5.16        7.33      2.07 o 
   1   9   8        0.61       -1.99      2.16 o 
   2   9   8       41.92       47.56      3.07 o 
   3   9   8       49.95       48.39      3.30 o 
   4   9   8       27.48       26.97      3.89 o 
   5   9   8        0.33       -2.84      3.23 o 
   6   9   8        0.31       -0.70      3.34 o 
   7   9   8        1.07        4.74      3.48 o 
   8   9   8       19.93       44.06     10.45 o 
 -11  10   8        0.60       -4.40      7.11 o 
 -10  10   8       33.60       35.39      6.76 o 
  -9  10   8        7.37        7.80      3.95 o 
  -8  10   8        5.56        0.59      3.66 o 
  -7  10   8        3.69        0.88      3.28 o 
  -6  10   8      158.30      175.64      6.61 o 
  -5  10   8       23.74       26.72      3.41 o 
  -4  10   8        3.26        5.05      3.16 o 
  -3  10   8       35.89       35.23      4.06 o 
  -2  10   8        0.51        1.26      3.40 o 
  -1  10   8      145.47      145.79      5.15 o 
   0  10   8       29.25       22.30      3.14 o 
   1  10   8        0.52        0.70      2.42 o 
   2  10   8       38.78       49.78      6.57 o 
   3  10   8        5.15        4.43      2.58 o 
   4  10   8       93.02       88.61      5.34 o 
   5  10   8        0.01        4.35      3.34 o 
   6  10   8        1.00        0.85      3.48 o 
   7  10   8        0.00       -3.53      3.53 o 
   8  10   8       17.66       31.36      9.71 o 
 -11  11   8        6.88        6.72      9.71 o 
 -10  11   8        5.25       16.69      7.53 o 
  -9  11   8       15.64       24.69      5.17 o 
  -8  11   8      144.70      184.62     10.78 o 
  -7  11   8       14.23       11.05      3.67 o 
  -6  11   8      137.49      141.12      7.22 o 
  -5  11   8        6.30        6.44      4.06 o 
  -4  11   8        0.28        2.28      3.48 o 
  -3  11   8        1.24        2.99      3.40 o 
  -2  11   8        1.76       -1.21      3.40 o 
  -1  11   8       14.52       13.84      1.86 o 
   0  11   8       16.72       13.68      3.11 o 
   1  11   8       80.21       83.39      6.10 o 
   2  11   8      341.23      371.93      9.19 o 
   3  11   8        7.60        9.75      4.28 o 
   4  11   8      311.51      334.71      9.65 o 
   5  11   8        0.80       -0.96      3.26 o 
   6  11   8        4.51       -2.57      3.69 o 
   7  11   8        0.02       -0.77      4.14 o 
   8  11   8       15.14       20.06      5.65 o 
 -10  12   8       31.80       39.02      8.79 o 
  -9  12   8       65.25       90.94      7.61 o 
  -8  12   8       21.71       26.65      5.40 o 
  -7  12   8       24.88       23.72      4.13 o 
  -6  12   8        1.92       -0.67      4.10 o 
  -5  12   8      441.34      487.77     12.47 o 
  -4  12   8       15.32       15.18      4.06 o 
  -3  12   8       24.20       13.86      5.60 o 
  -2  12   8        8.15        6.85      2.38 o 
  -1  12   8        0.45       -1.83      1.83 o 
   0  12   8      302.58      316.37      6.35 o 
   1  12   8       13.22       10.36      3.14 o 
   2  12   8      269.38      241.41      7.95 o 
   3  12   8       15.26       15.04      4.85 o 
   4  12   8       37.93       38.12      4.70 o 
   5  12   8       16.28       25.59      4.35 o 
   6  12   8        9.19        8.71      4.25 o 
   7  12   8       26.03       24.58      5.92 o 
   8  12   8        1.13       -3.85      5.20 o 
 -10  13   8       34.48       45.66      8.79 o 
  -9  13   8        3.23        4.36      5.22 o 
  -8  13   8        4.51       10.33      5.16 o 
  -7  13   8        9.42        9.90      4.70 o 
  -6  13   8      112.20      118.46      7.48 o 
  -5  13   8      288.73      352.70     11.19 o 
  -4  13   8        0.31       -1.71      4.46 o 
  -3  13   8       12.94       12.11      8.59 o 
  -2  13   8       16.00       16.35      4.07 o 
  -1  13   8       18.34       17.26      4.42 o 
   0  13   8      246.27      270.19      7.22 o 
   1  13   8       37.25       30.71      5.00 o 
   2  13   8       14.39        8.07      3.58 o 
   3  13   8        6.11       -0.70      4.13 o 
   4  13   8        1.22       -3.27      4.13 o 
   5  13   8        6.24        3.27      4.47 o 
   6  13   8        1.23       -3.96      3.96 o 
   7  13   8        0.55       -4.83      4.83 o 
  -9  14   8        1.35       -3.61      5.03 o 
  -8  14   8        4.05       -2.85      4.83 o 
  -7  14   8        0.96       -3.21      4.51 o 
  -6  14   8        1.50       -4.14      4.14 o 
  -5  14   8      186.37      206.54     10.74 o 
  -4  14   8       19.27       23.90      5.74 o 
  -3  14   8        6.33       13.25      5.60 o 
  -2  14   8       80.42       78.81      6.80 o 
  -1  14   8        0.34        5.27      5.60 o 
   0  14   8       45.01       46.20      5.53 o 
   1  14   8       28.57       25.35      5.00 o 
   2  14   8       11.06       -0.11      3.58 o 
   3  14   8       22.24       17.10      5.00 o 
   4  14   8       15.17       17.65      5.00 o 
   5  14   8        5.51        1.83      4.66 o 
   6  14   8        0.42       -1.69      5.97 o 
   7  14   8        0.08       -4.80      5.38 o 
  -9  15   8        0.26       -5.17      5.17 o 
  -8  15   8        0.28       -1.61      6.19 o 
  -7  15   8       10.21        3.62      5.48 o 
  -6  15   8       40.97       50.42      8.59 o 
  -5  15   8      104.07       93.26     15.31 o 
  -4  15   8        0.05       13.58      5.53 o 
  -3  15   8       71.84       78.44      7.34 o 
  -2  15   8       28.11       25.41      5.53 o 
  -1  15   8       61.83       61.60     14.56 o 
   0  15   8       29.85       37.26      5.53 o 
   1  15   8       41.71       38.77      5.53 o 
   2  15   8        1.54        1.58      3.58 o 
   3  15   8        1.99       -1.32      4.46 o 
   4  15   8        0.31        0.26      4.46 o 
   5  15   8       10.49       -0.79      5.00 o 
   6  15   8        4.14        2.24     13.07 o 
  -8  16   8        0.08       -4.30      5.77 o 
  -7  16   8        1.21       -7.47      7.47 o 
  -6  16   8        0.01        4.01      5.74 o 
  -5  16   8        4.64        3.12      5.74 o 
  -4  16   8       96.57      140.91     13.44 o 
  -3  16   8        0.26       10.42      5.20 o 
  -2  16   8      115.36      110.35      8.40 o 
  -1  16   8      103.85       96.24      7.87 o 
   0  16   8        1.32        2.41      4.66 o 
   1  16   8       39.61       41.07      6.05 o 
   2  16   8       13.16       11.48      5.00 o 
   3  16   8        7.74        8.06      5.00 o 
   4  16   8        1.72        5.23      5.28 o 
   5  16   8        0.26        2.80      5.20 o 
   6  16   8        5.43        6.99      5.74 o 
  -8  17   8        9.39        5.23      8.96 o 
  -7  17   8        0.08       -2.86      6.05 o 
  -6  17   8        0.03        0.75      6.05 o 
  -5  17   8       27.58       34.59      6.80 o 
  -4  17   8      219.08      305.35     14.56 o 
  -3  17   8        6.77        7.26      5.74 o 
  -2  17   8        1.61       -4.32      5.00 o 
  -1  17   8        0.05        1.53      5.20 o 
   0  17   8        2.97        1.38      5.00 o 
   1  17   8       22.97       21.28      5.81 o 
   2  17   8       30.59       43.24      6.72 o 
   3  17   8       21.62       23.18      6.05 o 
   4  17   8       13.13       14.19      5.81 o 
   5  17   8        0.04       -4.85      5.28 o 
  -7  18   8        0.03        1.08      9.71 o 
  -6  18   8        2.80       -1.09      8.59 o 
  -5  18   8        0.34        0.93      6.27 o 
  -4  18   8        3.47        2.68      6.27 o 
  -3  18   8        0.74        8.76      5.74 o 
  -2  18   8        0.05        2.60      7.47 o 
  -1  18   8       21.62        7.75      5.97 o 
   0  18   8        6.84       -3.81      5.60 o 
   1  18   8        3.11        2.24      5.28 o 
   2  18   8        4.22        1.87     11.20 o 
   3  18   8        0.70       -2.99      5.97 o 
   4  18   8        3.09        2.42      5.53 o 
  -6  19   8        0.40        4.87      6.58 o 
  -5  19   8        3.87        6.43      6.80 o 
  -4  19   8       25.02       25.18      7.34 o 
  -3  19   8       15.68       15.74      6.58 o 
  -2  19   8        4.55        1.76      7.09 o 
  -1  19   8        0.14       -2.52      5.53 o 
   0  19   8        1.20       -6.72      6.72 o 
   1  19   8        0.91       -5.97      7.47 o 
   2  19   8        9.81       -4.48      5.81 o 
   3  19   8       13.17       20.16      6.58 o 
  -5  20   8        0.73       -2.24      8.96 o 
  -4  20   8        0.22       -0.34     11.95 o 
  -3  20   8        9.90       20.60      7.11 o 
  -2  20   8        4.89        3.85      6.46 o 
  -1  20   8        5.10       -1.46      5.92 o 
   0  20   8        3.13        1.02      5.74 o 
   1  20   8        1.78       -5.23      7.47 o 
   2  20   8       10.42       11.98      8.59 o 
  -2  21   8        0.20        8.93     12.32 o 
  -1  21   8        6.79       10.91      6.80 o 
   0  21   8        2.32        0.00      8.96 o 
 -11   0   9        0.39       -8.21      8.21 o 
  -9   0   9      104.49       95.99      7.87 o 
  -7   0   9        1.19       -8.21      8.21 o 
  -5   0   9      224.01      261.35     14.93 o 
  -3   0   9      629.48      477.90     18.67 o 
  -1   0   9       38.96       42.42      2.57 o 
   1   0   9       44.06       47.13      3.29 o 
   3   0   9       28.65       32.81      2.86 o 
   5   0   9       93.33       98.57     11.95 o 
   7   0   9       13.25       18.67      8.96 o 
 -12   1   9        6.88        7.09      7.92 o 
 -11   1   9        8.49        6.08      7.11 o 
 -10   1   9        2.74       -3.15      3.15 o 
  -9   1   9       24.49       21.63      3.74 o 
  -8   1   9      253.47      305.03     10.56 o 
  -7   1   9      888.97      850.64     24.47 o 
  -6   1   9       89.72       72.14      5.23 o 
  -5   1   9      289.45      299.85      8.46 o 
  -4   1   9      269.91      268.15     10.03 o 
  -3   1   9      602.63      675.56     15.84 o 
  -2   1   9      122.81      139.02      4.20 o 
  -1   1   9      349.99      345.47      4.79 o 
   0   1   9      143.76      158.79      3.04 o 
   1   1   9      572.66      589.77      6.80 o 
   2   1   9       56.22       52.70      2.51 o 
   3   1   9       79.44       56.97      2.41 o 
   4   1   9       29.71       38.19      4.27 o 
   5   1   9      427.13      424.32      8.02 o 
   6   1   9       87.03       73.54      7.64 o 
   7   1   9       65.59       61.93     17.17 o 
   8   1   9       24.06       28.28      7.11 o 
   9   1   9        7.57        8.96      9.71 o 
 -12   2   9        7.82       11.08      8.17 o 
 -11   2   9        4.78        2.93     10.83 o 
 -10   2   9        1.02       -3.07      3.26 o 
  -9   2   9        6.82        4.89      3.56 o 
  -8   2   9      121.21      117.81      8.36 o 
  -7   2   9      388.65      352.53      9.18 o 
  -6   2   9       64.58       61.10      4.70 o 
  -5   2   9       17.27       22.04      3.83 o 
  -4   2   9       88.00       63.76      7.32 o 
  -3   2   9        8.18        8.71      3.93 o 
  -2   2   9      445.70      502.54      6.75 o 
  -1   2   9      699.37      718.77      7.58 o 
   0   2   9      921.53      936.31      8.48 o 
   1   2   9      167.30      176.13      4.44 o 
   2   2   9        0.27        0.77      1.42 o 
   3   2   9       35.32       25.79      2.21 o 
   4   2   9      122.08      101.28      6.04 o 
   5   2   9       90.93       84.18      6.17 o 
   6   2   9       28.54       26.62      5.81 o 
   7   2   9        1.77        1.28      5.53 o 
   8   2   9        5.38       -0.37      5.81 o 
   9   2   9        0.83       11.20      9.71 o 
 -12   3   9        0.12       -5.03      7.11 o 
 -11   3   9        2.72        3.73      6.80 o 
 -10   3   9       20.01       13.36      3.77 o 
  -9   3   9       46.70       38.04      4.24 o 
  -8   3   9       34.71       29.29      4.74 o 
  -7   3   9     2346.10     2534.82     35.51 o 
  -6   3   9      436.89      396.19     10.00 o 
  -5   3   9        9.64       12.94      3.26 o 
  -4   3   9       24.62       34.09      3.63 o 
  -3   3   9       93.89       92.61      4.80 o 
  -2   3   9        2.71        0.59      1.47 o 
  -1   3   9        3.49        1.16      1.46 o 
   0   3   9      173.99      165.52      3.12 o 
   1   3   9        0.09       -0.22      0.97 o 
   2   3   9      118.26      143.04      3.80 o 
   3   3   9      257.00      258.65      5.24 o 
   4   3   9      812.38      846.61     10.88 o 
   5   3   9      216.93      222.36      5.39 o 
   6   3   9       43.98       39.28      5.17 o 
   7   3   9       59.99       64.07     10.08 o 
   8   3   9       60.16       73.54      8.98 o 
   9   3   9        6.78       -2.99      8.96 o 
 -12   4   9       16.12       13.64      6.11 o 
 -11   4   9        0.03        1.94      6.58 o 
 -10   4   9       15.88       17.24      3.91 o 
  -9   4   9        0.41        4.31      3.46 o 
  -8   4   9        5.21        4.24      4.98 o 
  -7   4   9      549.39      565.31     13.40 o 
  -6   4   9        0.00        0.05      3.23 o 
  -5   4   9       78.95       66.23      4.94 o 
  -4   4   9      167.63      182.21      6.79 o 
  -3   4   9        6.98        9.65      1.76 o 
  -2   4   9        0.22       -0.95      1.47 o 
  -1   4   9       47.07       36.16      2.03 o 
   0   4   9       23.56       21.89      1.59 o 
   1   4   9        3.26        2.25      1.16 o 
   2   4   9      122.53      125.40      3.24 o 
   3   4   9        0.72        3.29      1.65 o 
   4   4   9      149.83      126.35      4.14 o 
   5   4   9      107.96       91.31      5.82 o 
   6   4   9        2.64        1.83      1.96 o 
   7   4   9        3.92        7.11      5.53 o 
   8   4   9        9.12       13.81      6.86 o 
   9   4   9        0.01       -0.75      8.96 o 
 -12   5   9        8.73       19.92      6.60 o 
 -11   5   9        3.68       -3.35      7.31 o 
 -10   5   9       51.98       71.17      4.62 o 
  -9   5   9      140.47      174.63      6.35 o 
  -8   5   9        4.52        4.21      4.16 o 
  -7   5   9       35.25       22.96      5.41 o 
  -6   5   9       62.65       67.39      3.67 o 
  -5   5   9       88.20       66.95      3.64 o 
  -4   5   9       24.89       22.89      2.30 o 
  -3   5   9       63.91       57.58      5.83 o 
  -2   5   9      206.21      218.41      7.01 o 
  -1   5   9        0.00       -1.49      1.87 o 
   0   5   9        1.34       -0.66      1.27 o 
   1   5   9        3.77        3.06      1.25 o 
   2   5   9      554.72      549.30      7.11 o 
   3   5   9      297.97      337.11      5.46 o 
   4   5   9       45.82       47.90      2.89 o 
   5   5   9        7.91       10.82      2.48 o 
   6   5   9        1.60        3.72      2.42 o 
   7   5   9       40.45       39.22      5.74 o 
   8   5   9        3.47        7.47      6.34 o 
 -12   6   9        0.24        0.64      7.11 o 
 -11   6   9        3.65        4.89      5.24 o 
 -10   6   9        7.26       11.68      3.56 o 
  -9   6   9       74.85       67.16      5.12 o 
  -8   6   9        0.72       -0.02      3.07 o 
  -7   6   9      127.16      115.77      5.77 o 
  -6   6   9       57.93       69.20      6.50 o 
  -5   6   9      121.96      119.29      4.47 o 
  -4   6   9        0.23        0.77      1.76 o 
  -3   6   9        0.14        1.65      2.51 o 
  -2   6   9       21.85       13.90      2.61 o 
  -1   6   9      476.43      476.07      8.29 o 
   0   6   9        1.08       -0.34      1.10 o 
   1   6   9        0.00       -1.36      1.36 o 
   2   6   9       23.51       14.98      1.59 o 
   3   6   9       16.25        9.90      1.97 o 
   4   6   9       21.83       15.06      3.02 o 
   5   6   9      170.73      163.79      5.47 o 
   6   6   9      105.18       90.47      4.86 o 
   7   6   9       50.27       59.76      6.44 o 
   8   6   9        0.59        1.43      6.05 o 
 -11   7   9        0.38        1.92      7.34 o 
 -10   7   9        4.01        2.48      3.41 o 
  -9   7   9       13.23       16.96      4.17 o 
  -8   7   9        0.19       -0.35      3.24 o 
  -7   7   9        2.38       -2.77      2.77 o 
  -6   7   9      576.08      629.74     11.20 o 
  -5   7   9        2.34        2.64      2.17 o 
  -4   7   9      124.77      127.67      6.35 o 
  -3   7   9       38.26       33.69      3.83 o 
  -2   7   9       55.15       46.29      3.45 o 
  -1   7   9      521.86      555.01     10.71 o 
   0   7   9       33.62       31.83      2.71 o 
   1   7   9       95.63       97.88      3.23 o 
   2   7   9        2.05       -1.54      1.54 o 
   3   7   9      122.88      123.55      4.32 o 
   4   7   9        4.80        0.00      3.17 o 
   5   7   9      166.93      178.49      6.34 o 
   6   7   9       24.89       30.65      3.57 o 
   7   7   9        0.43       -0.12      5.48 o 
   8   7   9        1.82        8.96      8.96 o 
 -11   8   9        7.96       19.81      7.87 o 
 -10   8   9       14.38       30.89      5.48 o 
  -9   8   9       22.54       28.78      4.38 o 
  -8   8   9        0.17       -3.28      3.28 o 
  -7   8   9       11.90        9.24      3.44 o 
  -6   8   9      652.45      717.03     12.26 o 
  -5   8   9      131.19      137.53      4.85 o 
  -4   8   9       53.47       59.59      5.25 o 
  -3   8   9      363.04      384.57      9.45 o 
  -2   8   9       29.50       26.64      3.39 o 
  -1   8   9       92.76       85.45      5.81 o 
   0   8   9        1.22        0.69      1.98 o 
   1   8   9       18.06       19.33      2.00 o 
   2   8   9       30.40       25.47      2.64 o 
   3   8   9        0.57       -2.63      2.63 o 
   4   8   9       42.60       35.32      4.17 o 
   5   8   9        0.21       -0.36      2.99 o 
   6   8   9       10.86        7.76      3.55 o 
   7   8   9        0.39        0.70      3.60 o 
   8   8   9        9.37       15.68      6.86 o 
 -11   9   9       12.99       23.10      9.33 o 
 -10   9   9        0.58        2.08      4.78 o 
  -9   9   9        0.79        2.01      3.90 o 
  -8   9   9       20.16       23.76      4.17 o 
  -7   9   9      142.42      139.25      8.30 o 
  -6   9   9       10.48        9.16      3.41 o 
  -5   9   9      201.67      185.00      8.30 o 
  -4   9   9        3.92        8.05      3.61 o 
  -3   9   9       79.47       71.26      4.88 o 
  -2   9   9       16.64       12.25      3.93 o 
  -1   9   9      413.00      440.24     18.67 o 
   0   9   9       50.87       44.84      2.69 o 
   1   9   9       32.26       22.79      3.02 o 
   2   9   9       20.88       19.37      3.04 o 
   3   9   9        0.54        1.13      2.86 o 
   4   9   9        0.86       -2.24      4.93 o 
   5   9   9       20.86       13.09      3.79 o 
   6   9   9        0.02       -1.39      3.54 o 
   7   9   9       18.44       28.85      4.65 o 
   8   9   9        1.20        6.72      9.71 o 
 -11  10   9       43.36       42.51     13.07 o 
 -10  10   9        0.22        6.59      5.03 o 
  -9  10   9       14.50       11.65      5.11 o 
  -8  10   9        8.67       10.07      4.80 o 
  -7  10   9        1.16       -1.33      3.28 o 
  -6  10   9      170.91      168.63      6.36 o 
  -5  10   9       94.57      110.09      9.23 o 
  -4  10   9        0.13       -2.17      3.07 o 
  -3  10   9        5.68       10.95      3.61 o 
  -2  10   9      185.99      180.73      8.21 o 
  -1  10   9       30.94       33.87      4.46 o 
   0  10   9      402.45      398.89      6.68 o 
   1  10   9      349.53      352.93      8.33 o 
   2  10   9      160.93      143.59      6.64 o 
   3  10   9       48.64       55.79      5.53 o 
   4  10   9        8.94        9.64      3.71 o 
   5  10   9        8.51        6.20      3.48 o 
   6  10   9        6.74       12.82      7.42 o 
   7  10   9        4.23       -0.12      5.60 o 
   8  10   9        1.22        4.48      8.96 o 
 -10  11   9        0.42       10.76      5.62 o 
  -9  11   9       16.25       23.10      5.40 o 
  -8  11   9        2.57        4.83      4.58 o 
  -7  11   9       64.87       77.02      6.36 o 
  -6  11   9        4.12        5.57      3.15 o 
  -5  11   9      260.02      294.67     16.30 o 
  -4  11   9        2.14        1.31      3.39 o 
  -3  11   9        3.53       -1.59      4.11 o 
  -2  11   9       37.07       40.62      8.59 o 
  -1  11   9       21.87       24.68      2.48 o 
   0  11   9       59.02       56.61      2.97 o 
   1  11   9      144.51      160.68      6.29 o 
   2  11   9       68.95       66.26      4.64 o 
   3  11   9       44.34       35.15      8.21 o 
   4  11   9        3.89        0.17      5.32 o 
   5  11   9       10.06        7.12      3.80 o 
   6  11   9       46.24       44.18      4.97 o 
   7  11   9        0.52       -4.41      4.41 o 
 -10  12   9        9.10       13.67      7.53 o 
  -9  12   9       32.18       41.78      6.21 o 
  -8  12   9        4.10        6.84      4.88 o 
  -7  12   9        0.01        0.28      4.33 o 
  -6  12   9        1.46       -0.39      4.20 o 
  -5  12   9      179.47      195.52      8.92 o 
  -4  12   9        1.93        8.81      4.06 o 
  -3  12   9       11.81       16.88      4.75 o 
  -2  12   9       18.00       15.68      4.75 o 
  -1  12   9        0.68       -3.40      3.40 o 
   0  12   9        7.29       13.07      4.22 o 
   1  12   9       11.31        6.37      5.23 o 
   2  12   9       15.58       15.36      3.68 o 
   3  12   9      132.80      101.32      7.34 o 
   4  12   9        2.66       -0.70      4.13 o 
   5  12   9        9.26        2.08      3.71 o 
   6  12   9        3.10       -4.66      4.66 o 
   7  12   9        3.36        8.53      5.60 o 
 -10  13   9       30.17       63.47     12.69 o 
  -9  13   9       28.47       38.23      6.36 o 
  -8  13   9       28.58       17.81      5.33 o 
  -7  13   9       26.12       24.64      5.55 o 
  -6  13   9        9.89        6.99      4.88 o 
  -5  13   9        0.00        1.36      4.06 o 
  -4  13   9       39.28       45.24      6.27 o 
  -3  13   9        0.05        1.12      7.09 o 
  -2  13   9       52.74       52.27      6.05 o 
  -1  13   9       22.66       18.16      4.75 o 
   0  13   9       11.02       16.21      4.46 o 
   1  13   9       25.50       21.87      4.46 o 
   2  13   9        3.01        4.11      6.35 o 
   3  13   9       42.02       50.72      6.05 o 
   4  13   9        1.47        0.04      4.46 o 
   5  13   9        0.00       -4.13      4.13 o 
   6  13   9        0.46        6.09      5.20 o 
   7  13   9        4.78        6.33      7.47 o 
  -9  14   9        2.11        3.24      5.47 o 
  -8  14   9        0.04       -0.90      5.11 o 
  -7  14   9        3.00        0.67      4.71 o 
  -6  14   9        1.69        5.41      4.80 o 
  -5  14   9       16.54       13.07      5.81 o 
  -4  14   9       37.16       40.47      6.05 o 
  -3  14   9        4.88        3.69      5.00 o 
  -2  14   9       20.07       20.66      5.20 o 
  -1  14   9      237.14      271.25     22.03 o 
   0  14   9       20.67       27.35      5.20 o 
   1  14   9       10.31       -1.49      4.22 o 
   2  14   9       18.96       22.69      5.53 o 
   3  14   9        2.28       -2.90      4.46 o 
   4  14   9        4.19        4.61      4.46 o 
   5  14   9        3.69       -4.07      4.66 o 
   6  14   9        7.26        5.83      5.53 o 
  -9  15   9       18.30       25.18      8.60 o 
  -8  15   9        0.85       -1.48      5.33 o 
  -7  15   9        1.19       -1.19      5.11 o 
  -6  15   9        5.35        5.84      5.74 o 
  -5  15   9        5.71        1.92      6.05 o 
  -4  15   9      118.83      124.21      9.46 o 
  -3  15   9        1.73       11.17      5.53 o 
  -2  15   9       13.19       19.07      5.20 o 
  -1  15   9       39.11       56.81      9.71 o 
   0  15   9        1.30       -1.98      4.46 o 
   1  15   9        3.01       -1.49      6.35 o 
   2  15   9       13.08        9.35      5.00 o 
   3  15   9       24.27       19.04      5.28 o 
   4  15   9        0.11        0.41      4.66 o 
   5  15   9        0.47        2.87      5.00 o 
   6  15   9        3.42        6.25      5.74 o 
  -8  16   9        4.10       -3.31      5.51 o 
  -7  16   9        1.38       -1.75      6.05 o 
  -6  16   9        9.68       13.83      6.58 o 
  -5  16   9        4.04       11.70      6.27 o 
  -4  16   9       15.21       23.03      6.80 o 
  -3  16   9       17.12       19.03      5.92 o 
  -2  16   9       26.92       28.64      6.27 o 
  -1  16   9       35.25       39.35      6.34 o 
   0  16   9        3.91       -4.13      4.13 o 
   1  16   9        0.32       -4.46      4.46 o 
   2  16   9        2.03       -0.37      4.75 o 
   3  16   9        9.41       16.43      5.53 o 
   4  16   9       12.06       26.67      6.27 o 
   5  16   9        4.92        2.04      5.74 o 
  -7  17   9        0.47       -3.83      5.92 o 
  -6  17   9        1.25       -1.99      6.27 o 
  -5  17   9        8.61        8.43      6.27 o 
  -4  17   9       17.95       21.71      6.58 o 
  -3  17   9       11.77       10.35      5.97 o 
  -2  17   9       30.81       26.92     14.56 o 
  -1  17   9        5.12        0.90      5.20 o 
   0  17   9        3.84       -4.66      4.66 o 
   1  17   9        0.01        5.97      6.72 o 
   2  17   9        9.84       11.20      5.28 o 
   3  17   9        1.86       -1.49      7.47 o 
   4  17   9       37.46       43.59      7.11 o 
  -6  18   9        0.01       -1.55      6.80 o 
  -5  18   9        0.01       -0.16      6.35 o 
  -4  18   9        2.37       -3.05     10.08 o 
  -3  18   9       24.42       26.11      6.62 o 
  -2  18   9        0.24       -2.56      5.53 o 
  -1  18   9        0.01       -5.20      5.20 o 
   0  18   9        1.11       -4.36      5.00 o 
   1  18   9        7.20       -2.99      7.47 o 
   2  18   9        1.45       -1.12      5.28 o 
   3  18   9        3.83        4.91      6.72 o 
   4  18   9        4.50        8.90      6.05 o 
  -5  19   9        3.18        3.33      6.80 o 
  -4  19   9        7.31       -0.57      6.80 o 
  -3  19   9        0.06        1.88      5.92 o 
  -2  19   9        1.40       -4.28     11.20 o 
  -1  19   9        3.07        1.29      5.74 o 
   0  19   9        0.27        0.00      8.21 o 
   1  19   9        0.69       -7.47      7.47 o 
   2  19   9        0.00       -4.48      5.81 o 
   3  19   9       24.52       25.39     10.45 o 
  -4  20   9        2.54       -6.72      8.21 o 
  -3  20   9        5.48       -3.41      9.71 o 
  -2  20   9        3.04       -2.08      6.27 o 
  -1  20   9        0.01       -2.47      6.05 o 
   0  20   9        0.00       -7.47      7.47 o 
   1  20   9        0.34       -4.48      8.21 o 
 -12   0  10        1.78        1.49     10.45 o 
 -10   0  10        6.19       -4.63      4.97 o 
  -8   0  10        0.64        2.31      5.97 o 
  -6   0  10        0.32        1.21      4.13 o 
  -4   0  10     1206.10     1158.91     33.60 o 
  -2   0  10      726.36      756.96     15.41 o 
   0   0  10      139.73      167.68      4.63 o 
   2   0  10        7.98        6.33      2.51 o 
   4   0  10      131.25      103.43      8.01 o 
   6   0  10       31.84       29.87      8.96 o 
   8   0  10       18.65       41.07     11.20 o 
 -12   1  10       15.06       17.54      8.17 o 
 -11   1  10        1.15       -1.87      6.86 o 
 -10   1  10        0.12       -3.34      3.34 o 
  -9   1  10        8.64       -1.79      3.51 o 
  -8   1  10      388.66      409.14     11.32 o 
  -7   1  10      166.32      112.22      7.01 o 
  -6   1  10      261.47      254.84      8.67 o 
  -5   1  10       77.26       60.47      4.83 o 
  -4   1  10       37.07       37.25      5.53 o 
  -3   1  10       16.92       21.06      4.46 o 
  -2   1  10       69.70       81.09      3.13 o 
  -1   1  10       54.92       49.14      1.97 o 
   0   1  10      149.53      136.02      3.30 o 
   1   1  10       39.73       42.21      2.23 o 
   2   1  10       76.10       77.68      3.02 o 
   3   1  10        2.43       -2.35      2.35 o 
   4   1  10      199.04      183.68      5.64 o 
   5   1  10        4.83        1.95      5.00 o 
   6   1  10       23.70        9.71      5.81 o 
   7   1  10        3.69       -3.73      5.28 o 
   8   1  10        0.10       -4.55     10.08 o 
 -12   2  10       20.74       35.78      9.23 o 
 -11   2  10        1.04        4.48      6.80 o 
 -10   2  10        2.10       -3.42      3.42 o 
  -9   2  10       42.57       39.87      4.48 o 
  -8   2  10       46.50       66.11      4.92 o 
  -7   2  10      126.36      115.22      6.88 o 
  -6   2  10       65.47       31.38      4.61 o 
  -5   2  10       65.70       62.89      4.70 o 
  -4   2  10        1.17       -3.07      3.07 o 
  -3   2  10       90.49       98.80      4.16 o 
  -2   2  10       81.96       90.62      3.07 o 
  -1   2  10       17.69       19.98      1.80 o 
   0   2  10      411.93      447.04      5.76 o 
   1   2  10        1.50        1.97      1.51 o 
   2   2  10      104.14      108.03      3.60 o 
   3   2  10      124.00      106.01      3.89 o 
   4   2  10        0.62       -0.31      2.82 o 
   5   2  10      562.30      560.28     13.65 o 
   6   2  10        7.04        6.72      5.28 o 
   7   2  10       23.67       22.34      6.80 o 
   8   2  10        0.38        0.75      5.81 o 
 -12   3  10        8.14        7.61      8.17 o 
 -11   3  10       25.26       18.95      7.53 o 
 -10   3  10        0.48       -3.51      3.51 o 
  -9   3  10        5.17        6.19      3.74 o 
  -8   3  10       40.71       38.22      4.30 o 
  -7   3  10      226.35      251.37      9.40 o 
  -6   3  10       28.24       27.66      6.52 o 
  -5   3  10       72.22       69.94      4.94 o 
  -4   3  10       19.05       13.30      3.39 o 
  -3   3  10        6.98        1.06      1.49 o 
  -2   3  10       23.29       24.41      2.16 o 
  -1   3  10      113.54      115.01      5.39 o 
   0   3  10       67.68       58.89      2.63 o 
   1   3  10       23.27       26.04      1.97 o 
   2   3  10      224.47      203.80      4.68 o 
   3   3  10      346.26      334.18      7.05 o 
   4   3  10       38.01       29.32      6.29 o 
   5   3  10       26.41       26.87      2.57 o 
   6   3  10       20.57       10.43      4.75 o 
   7   3  10       17.17        3.39      7.84 o 
   8   3  10       40.99       70.45      8.70 o 
 -12   4  10       10.67        9.33      7.92 o 
 -11   4  10        1.23       -8.21      8.21 o 
 -10   4  10        5.80        8.48      3.80 o 
  -9   4  10       83.46       77.13      5.41 o 
  -8   4  10       95.34       95.24      6.69 o 
  -7   4  10        2.35        0.04      4.14 o 
  -6   4  10       13.27        1.57      3.83 o 
  -5   4  10        0.10        0.23      3.16 o 
  -4   4  10      186.06      185.55      7.01 o 
  -3   4  10       26.50       28.92      2.56 o 
  -2   4  10        0.17       -1.19      1.50 o 
  -1   4  10      151.31      149.71      4.06 o 
   0   4  10       46.49       51.85      2.41 o 
   1   4  10       70.44       76.63      2.97 o 
   2   4  10        0.84        0.31      1.84 o 
   3   4  10      499.17      515.83      7.20 o 
   4   4  10        9.58        5.91      2.38 o 
   5   4  10       33.92       38.76      3.03 o 
   6   4  10        9.63       16.04      4.58 o 
   7   4  10        1.22        7.09      5.81 o 
   8   4  10       28.69       40.67      7.92 o 
 -12   5  10       20.22       16.43     11.95 o 
 -11   5  10        0.16       -5.03      5.03 o 
 -10   5  10       41.23       46.78      4.34 o 
  -9   5  10       29.24       37.74      4.46 o 
  -8   5  10       13.66       15.18      4.70 o 
  -7   5  10        7.85        3.20      4.06 o 
  -6   5  10      220.04      207.32      8.51 o 
  -5   5  10        8.31        0.24      2.10 o 
  -4   5  10       25.05       28.00      5.72 o 
  -3   5  10      182.78      189.43      4.70 o 
  -2   5  10       69.71       78.02      3.10 o 
  -1   5  10       31.89       38.91      2.95 o 
   0   5  10      171.71      168.36      4.77 o 
   1   5  10        3.89        3.40      1.59 o 
   2   5  10        4.41        5.44      1.90 o 
   3   5  10       10.28       11.58      2.56 o 
   4   5  10      388.98      363.67     10.02 o 
   5   5  10       92.34       90.03      4.43 o 
   6   5  10        6.92        5.29      2.47 o 
   7   5  10        2.48       -4.27      4.27 o 
   8   5  10        3.19       -7.47      8.96 o 
 -11   6  10        2.47        6.11      7.34 o 
 -10   6  10        1.74        0.84      3.45 o 
  -9   6  10       74.66       82.74      5.69 o 
  -8   6  10      187.43      218.42      7.34 o 
  -7   6  10       43.61       41.77      4.09 o 
  -6   6  10       12.26       15.21      2.34 o 
  -5   6  10        7.84        9.12      2.28 o 
  -4   6  10       47.01       46.63      4.36 o 
  -3   6  10        2.02        2.30      2.71 o 
  -2   6  10        1.61       -0.28      2.32 o 
  -1   6  10        0.03       -2.00      2.03 o 
   0   6  10       28.27       23.75      3.73 o 
   1   6  10       73.77       83.38      2.95 o 
   2   6  10      312.63      287.99      7.90 o 
   3   6  10       53.72       46.85      3.77 o 
   4   6  10       93.11       92.08      5.11 o 
   5   6  10        0.13        0.04      2.42 o 
   6   6  10        0.11       -0.48      2.46 o 
   7   6  10        0.31        3.71      4.58 o 
   8   6  10       17.57       12.69      9.71 o 
 -11   7  10        3.07       -3.71     10.83 o 
 -10   7  10       16.16       15.55      4.34 o 
  -9   7  10        1.05        8.69      3.85 o 
  -8   7  10        1.00        1.33      3.52 o 
  -7   7  10        1.07       -2.14      2.97 o 
  -6   7  10      174.19      169.08      5.77 o 
  -5   7  10       27.52       21.62      2.62 o 
  -4   7  10       35.94       31.82      4.00 o 
  -3   7  10      169.27      165.17      6.69 o 
  -2   7  10       33.83       30.79      3.61 o 
  -1   7  10        0.70       -1.76      2.87 o 
   0   7  10       21.18       19.73      3.40 o 
   1   7  10      103.50       85.95      3.11 o 
   2   7  10      112.88      124.95     10.15 o 
   3   7  10       13.48        9.19      2.51 o 
   4   7  10        0.39       -2.27      2.27 o 
   5   7  10        0.73       -2.58      2.58 o 
   6   7  10       57.53       50.61      4.26 o 
   7   7  10       12.47       16.21      5.31 o 
   8   7  10       13.39       14.19      9.71 o 
 -11   8  10       14.31       23.63      8.07 o 
 -10   8  10        1.14        1.95      3.91 o 
  -9   8  10       36.99       41.27      6.00 o 
  -8   8  10       40.25       42.33      4.64 o 
  -7   8  10       24.10       17.09      3.41 o 
  -6   8  10       56.91       57.63      4.09 o 
  -5   8  10        0.02       -3.01      3.31 o 
  -4   8  10       10.52        9.32      3.48 o 
  -3   8  10       81.81       86.02      5.33 o 
  -2   8  10      174.11      165.41      6.48 o 
  -1   8  10       93.54       82.81      5.53 o 
   0   8  10      131.70      147.67      5.67 o 
   1   8  10        9.99       10.47      2.08 o 
   2   8  10        5.91        9.23      2.80 o 
   3   8  10        0.14        0.54      2.51 o 
   4   8  10        0.22        1.29      2.62 o 
   5   8  10       18.60       18.80      3.26 o 
   6   8  10       32.08       34.42      3.91 o 
   7   8  10       43.21       74.91      7.30 o 
   8   8  10        9.32       12.86      7.11 o 
 -11   9  10       25.64       35.84      8.96 o 
 -10   9  10       16.14        9.62      5.30 o 
  -9   9  10        0.02        6.02      4.80 o 
  -8   9  10       10.87       15.35      4.85 o 
  -7   9  10        1.34       -4.06      4.06 o 
  -6   9  10        0.08       -2.70      2.70 o 
  -5   9  10        3.21        1.27      3.69 o 
  -4   9  10      243.03      275.23      8.81 o 
  -3   9  10        0.48        2.78      3.29 o 
  -2   9  10        6.43        6.72      3.70 o 
  -1   9  10      293.73      329.22      9.99 o 
   0   9  10      123.83      124.61      5.24 o 
   1   9  10      184.03      196.82      6.39 o 
   2   9  10       64.71       63.74      4.20 o 
   3   9  10        9.09       10.23      3.61 o 
   4   9  10       18.45       23.72      3.89 o 
   5   9  10        0.21       -2.99      2.99 o 
   6   9  10        3.91       -0.38      3.13 o 
   7   9  10        1.62       12.66      6.58 o 
 -10  10  10       62.32       69.23      7.13 o 
  -9  10  10       11.23       14.75      5.33 o 
  -8  10  10        0.83       -4.20      4.20 o 
  -7  10  10        0.22        0.54      4.20 o 
  -6  10  10        2.93       -1.89      4.06 o 
  -5  10  10       68.25       68.47      5.77 o 
  -4  10  10        9.56        7.41      3.69 o 
  -3  10  10        4.48        6.16      3.56 o 
  -2  10  10      159.93      156.95      7.87 o 
  -1  10  10       42.60       47.73      5.00 o 
   0  10  10       12.81       10.81      2.96 o 
   1  10  10      189.51      208.53      5.09 o 
   2  10  10        0.13        3.73      4.13 o 
   3  10  10        0.00       -4.33      4.85 o 
   4  10  10        4.36        2.67      3.26 o 
   5  10  10       14.59        0.00      6.34 o 
   6  10  10       28.94       40.05      4.97 o 
   7  10  10       11.92       16.68      7.11 o 
 -10  11  10        1.91        9.09      5.68 o 
  -9  11  10       11.34       18.10      5.62 o 
  -8  11  10        6.34       17.04      5.31 o 
  -7  11  10       10.19        3.42      4.64 o 
  -6  11  10        0.85        0.45      4.36 o 
  -5  11  10       20.33       37.22      5.23 o 
  -4  11  10        1.22       -2.99      3.68 o 
  -3  11  10        0.00       -3.70      3.70 o 
  -2  11  10       22.12       19.72      4.46 o 
  -1  11  10       13.34       16.12      4.46 o 
   0  11  10       10.57       11.95      4.22 o 
   1  11  10      225.44      257.08     10.26 o 
   2  11  10       50.62       49.86      5.53 o 
   3  11  10        4.05        9.38      4.13 o 
   4  11  10       35.02       39.71      5.53 o 
   5  11  10        7.82        2.33      3.71 o 
   6  11  10        3.96       -1.02      4.83 o 
   7  11  10        2.42        2.99      8.96 o 
 -10  12  10        0.35        4.87      5.68 o 
  -9  12  10        0.12       -2.22      6.17 o 
  -8  12  10        7.53       -0.02      9.86 o 
  -7  12  10       26.87       33.73      5.55 o 
  -6  12  10        0.01       -4.06      4.06 o 
  -5  12  10      121.73      142.35     12.03 o 
  -4  12  10        0.00       -3.52      3.92 o 
  -3  12  10        8.11        1.32      4.46 o 
  -2  12  10        5.27       -1.69      3.93 o 
  -1  12  10        8.17        3.17      4.48 o 
   0  12  10        1.47       -3.36      8.59 o 
   1  12  10       91.13      104.97      6.86 o 
   2  12  10       10.49       18.83      5.00 o 
   3  12  10       44.50       47.79      5.92 o 
   4  12  10        2.66        0.92      7.47 o 
   5  12  10        9.12        9.32      4.16 o 
   6  12  10        7.45        4.64      4.83 o 
  -9  13  10        0.15        5.12      7.07 o 
  -8  13  10        1.10       10.81      5.40 o 
  -7  13  10       19.65       19.15      5.33 o 
  -6  13  10       31.17       26.64      6.57 o 
  -5  13  10       23.43       25.64      5.03 o 
  -4  13  10       17.47       14.23      5.20 o 
  -3  13  10        0.12       -4.22      4.22 o 
  -2  13  10        9.04        5.06      4.85 o 
  -1  13  10        0.38       -0.75      4.22 o 
   0  13  10       59.95       57.03      5.97 o 
   1  13  10        0.67        1.49      4.22 o 
   2  13  10      180.24      203.27      9.87 o 
   3  13  10      143.64      152.66     20.53 o 
   4  13  10        1.79       -3.91      4.28 o 
   5  13  10        7.04        9.56      4.97 o 
   6  13  10        3.14        2.54      5.20 o 
  -9  14  10        0.00       -5.52      5.52 o 
  -8  14  10        1.81       -1.68      6.64 o 
  -7  14  10       16.24       17.92      6.16 o 
  -6  14  10       46.29       47.79      6.25 o 
  -5  14  10        8.49        7.18      5.53 o 
  -4  14  10       10.92       11.41      6.35 o 
  -3  14  10        6.18        9.18      5.23 o 
  -2  14  10        0.69       -3.78      5.60 o 
  -1  14  10        0.58        6.06      5.97 o 
   0  14  10       52.42       49.36      6.05 o 
   1  14  10       41.10       32.11      7.47 o 
   2  14  10       76.00       77.38     10.83 o 
   3  14  10        0.20       16.54      5.20 o 
   4  14  10        5.45        4.31      4.66 o 
   5  14  10        0.01        1.97      4.83 o 
   6  14  10       29.63       22.40      8.21 o 
  -8  15  10        3.41        0.37     11.00 o 
  -7  15  10        0.31       -4.96      4.96 o 
  -6  15  10        1.77        8.67      6.72 o 
  -5  15  10        0.84        5.84      5.74 o 
  -4  15  10       33.57       39.91      6.58 o 
  -3  15  10      116.18      119.47      9.71 o 
  -2  15  10       82.89       83.21      7.34 o 
  -1  15  10       38.75       41.84      5.92 o 
   0  15  10        0.04        0.44      5.23 o 
   1  15  10        0.73        5.23      6.72 o 
   2  15  10        0.00       -4.46      4.46 o 
   3  15  10        1.78        2.16      4.66 o 
   4  15  10        3.39        6.37      5.00 o 
   5  15  10        0.19       -5.00      5.00 o 
  -8  16  10        0.63       -8.21      9.71 o 
  -7  16  10        4.27        4.12      6.46 o 
  -6  16  10       22.58       28.94      7.11 o 
  -5  16  10        8.99       12.16      6.46 o 
  -4  16  10       53.38       59.84      7.53 o 
  -3  16  10        9.83       17.60      6.05 o 
  -2  16  10        3.15        8.39      5.53 o 
  -1  16  10        9.50        4.78      5.20 o 
   0  16  10        0.12        1.49      4.75 o 
   1  16  10       20.38       11.20      7.47 o 
   2  16  10       37.40       42.00      6.46 o 
   3  16  10       10.40        8.36      5.53 o 
   4  16  10        0.15       -1.93      5.00 o 
  -7  17  10        0.10        6.21     15.31 o 
  -6  17  10       16.12       31.40      9.33 o 
  -5  17  10       31.07       27.94      7.11 o 
  -4  17  10        0.04        0.62      6.72 o 
  -3  17  10        9.12       10.55      6.27 o 
  -2  17  10        5.75       12.56      6.05 o 
  -1  17  10        0.07       -2.16      5.00 o 
   0  17  10        0.20       -0.75      7.47 o 
   1  17  10        0.23       -6.72      6.72 o 
   2  17  10        1.31        4.11      5.28 o 
   3  17  10        1.78        3.20      5.53 o 
   4  17  10        1.00        0.68      5.74 o 
  -6  18  10        1.75        1.34      6.58 o 
  -5  18  10        4.20       -3.89      6.35 o 
  -4  18  10        0.06       -7.09      7.09 o 
  -3  18  10        1.85       -5.91      6.05 o 
  -2  18  10        0.00       -3.36      5.28 o 
  -1  18  10        1.14       -5.53      5.53 o 
   0  18  10        7.70        6.72      8.21 o 
   1  18  10        7.83        7.47      8.21 o 
   2  18  10        2.59       -5.53      5.53 o 
   3  18  10        2.81        3.36      5.81 o 
  -4  19  10        2.03       -6.27      6.27 o 
  -3  19  10        0.10       -3.02      6.05 o 
  -2  19  10        0.43       -5.91      6.05 o 
  -1  19  10        3.78        9.71      6.34 o 
   0  19  10        3.95        2.24      8.21 o 
   1  19  10        0.01       -6.68      7.09 o 
 -11   0  11        0.03       -5.38      5.38 o 
  -9   0  11        3.37       -4.83      4.83 o 
  -7   0  11      120.75       95.02     20.16 o 
  -5   0  11       15.33       14.93      7.47 o 
  -3   0  11     1400.13     1519.38     26.47 o 
  -1   0  11     1463.49     1388.90     19.82 o 
   1   0  11       77.93       89.87      8.51 o 
   3   0  11      124.39      122.30      7.87 o 
   5   0  11       69.71       56.00      9.71 o 
   7   0  11        1.59        9.71      8.21 o 
 -12   1  11        3.84        6.31      8.17 o 
 -11   1  11       10.42        4.13      4.13 o 
 -10   1  11        0.62       -3.64      3.64 o 
  -9   1  11       16.63        5.06      3.70 o 
  -8   1  11        2.65       -0.90      3.54 o 
  -7   1  11       28.15       17.97      3.80 o 
  -6   1  11       38.53       15.54      4.54 o 
  -5   1  11      593.84      542.70     12.19 o 
  -4   1  11        3.54       14.27      5.60 o 
  -3   1  11      114.56      143.24      7.76 o 
  -2   1  11       40.53       38.17      2.54 o 
  -1   1  11       77.50       66.21      2.86 o 
   0   1  11       45.65       46.79      2.30 o 
   1   1  11      724.84      713.00      8.32 o 
   2   1  11      117.35      116.30      3.91 o 
   3   1  11       53.11       44.06      5.17 o 
   4   1  11       48.27       49.07      5.31 o 
   5   1  11      231.91      234.79      9.32 o 
   6   1  11       19.53       19.41      6.05 o 
   7   1  11        2.08       -1.49      5.81 o 
   8   1  11        0.16        1.12      9.33 o 
 -12   2  11        3.82       -5.97      8.96 o 
 -11   2  11       15.81       28.12      5.87 o 
 -10   2  11        1.96       -3.64      3.64 o 
  -9   2  11        2.03       -2.24      3.50 o 
  -8   2  11      115.13      104.21      5.75 o 
  -7   2  11        5.94        7.14      4.16 o 
  -6   2  11        0.14       -3.34      3.34 o 
  -5   2  11       95.43       90.24      5.96 o 
  -4   2  11       33.09       31.19      3.92 o 
  -3   2  11      258.21      267.07      5.19 o 
  -2   2  11       26.77       23.08      2.19 o 
  -1   2  11       99.47      103.55      4.98 o 
   0   2  11      100.22      100.58      3.20 o 
   1   2  11      350.30      358.98      5.65 o 
   2   2  11        3.39        3.90      1.96 o 
   3   2  11      131.16      137.88      5.86 o 
   4   2  11       16.01       16.26      4.31 o 
   5   2  11        5.16        9.17      4.44 o 
   6   2  11        0.01        2.61      5.28 o 
   7   2  11        4.16        3.73      5.81 o 
   8   2  11        2.36       -5.97      8.96 o 
 -11   3  11        4.96        2.80      4.89 o 
 -10   3  11        0.30       -0.78      3.85 o 
  -9   3  11       71.22       78.30      5.56 o 
  -8   3  11      104.55       86.98      5.51 o 
  -7   3  11        1.88       -4.42      5.65 o 
  -6   3  11        5.24        2.59      3.61 o 
  -5   3  11       25.42       44.87      4.70 o 
  -4   3  11       44.53       40.65      4.39 o 
  -3   3  11       35.56       28.86      1.97 o 
  -2   3  11      320.87      321.44      6.08 o 
  -1   3  11      306.01      305.85      6.79 o 
   0   3  11       10.67       15.77      2.42 o 
   1   3  11      382.39      371.91      6.29 o 
   2   3  11      112.67      108.44      3.82 o 
   3   3  11      894.18      884.59     16.51 o 
   4   3  11       81.42       86.99      4.25 o 
   5   3  11       61.96       62.81      3.91 o 
   6   3  11       29.55       35.17      5.45 o 
   7   3  11        4.86        3.48      5.53 o 
   8   3  11        4.65       -8.21      8.21 o 
 -11   4  11        5.47        0.92      5.14 o 
 -10   4  11        6.91        9.25      4.03 o 
  -9   4  11        5.91       10.43      4.03 o 
  -8   4  11       35.77       43.39      5.34 o 
  -7   4  11       20.77       21.32      4.58 o 
  -6   4  11        4.94       -1.67      3.76 o 
  -5   4  11       12.50       10.88      3.61 o 
  -4   4  11       82.56       77.77      3.67 o 
  -3   4  11      166.72      157.47      4.59 o 
  -2   4  11      312.18      308.25      6.18 o 
  -1   4  11      155.48      155.01      4.61 o 
   0   4  11      110.92      104.09      3.95 o 
   1   4  11       11.56       16.44      2.76 o 
   2   4  11        0.29       -0.03      2.12 o 
   3   4  11       38.10       36.16      3.88 o 
   4   4  11        0.44       -1.36      2.36 o 
   5   4  11       39.02       35.25      3.00 o 
   6   4  11       10.67       11.32      4.58 o 
   7   4  11       13.38        4.11      6.34 o 
   8   4  11       11.80       12.69      9.71 o 
 -11   5  11        5.36        4.11      5.23 o 
 -10   5  11        6.71       14.94      4.96 o 
  -9   5  11        0.01       -1.27      3.34 o 
  -8   5  11        1.01        2.24      4.50 o 
  -7   5  11        3.21       -1.92      4.06 o 
  -6   5  11      203.03      175.93      7.88 o 
  -5   5  11        4.21        1.43      3.77 o 
  -4   5  11        2.76        3.24      3.23 o 
  -3   5  11       55.66       73.27      3.26 o 
  -2   5  11       47.39       49.78      2.97 o 
  -1   5  11       98.79      101.36      4.46 o 
   0   5  11      797.88      810.19     13.60 o 
   1   5  11      112.67      118.52      7.26 o 
   2   5  11      376.16      363.30     10.13 o 
   3   5  11       76.48       69.52      4.55 o 
   4   5  11      129.22      130.97      5.17 o 
   5   5  11        4.13        3.94      2.42 o 
   6   5  11        3.62        0.96      4.15 o 
   7   5  11       23.91       29.05      7.06 o 
   8   5  11        0.44       12.69      9.71 o 
 -11   6  11       16.79       14.24     10.08 o 
 -10   6  11       20.59       27.17      4.73 o 
  -9   6  11       25.14       19.99      5.67 o 
  -8   6  11       61.60       61.92      5.01 o 
  -7   6  11        3.77        7.41      3.24 o 
  -6   6  11       38.45       29.13      3.28 o 
  -5   6  11       28.04       33.97      2.50 o 
  -4   6  11      150.61      172.76      7.46 o 
  -3   6  11       52.11       47.49      4.36 o 
  -2   6  11       34.89       37.68      4.06 o 
  -1   6  11       38.03       35.68      4.46 o 
   0   6  11        0.70       -1.56      2.83 o 
   1   6  11      202.44      211.46      9.99 o 
   2   6  11       27.05       33.38      3.48 o 
   3   6  11       52.70       48.11      3.45 o 
   4   6  11        4.53        2.95      2.62 o 
   5   6  11        0.37       -0.32      2.42 o 
   6   6  11        6.51        9.32      4.70 o 
   7   6  11       27.10       43.52      6.44 o 
   8   6  11        0.22        8.96      8.96 o 
 -11   7  11        0.82       -6.80      7.34 o 
 -10   7  11        3.11        1.05      4.09 o 
  -9   7  11        4.43       13.93      5.15 o 
  -8   7  11        7.01        2.03      4.26 o 
  -7   7  11       14.57       17.42      4.58 o 
  -6   7  11       15.86       12.83      2.77 o 
  -5   7  11       14.35       11.13      3.92 o 
  -4   7  11       16.99       25.39      4.00 o 
  -3   7  11       55.87       34.67      4.06 o 
  -2   7  11       43.32       34.50      4.06 o 
  -1   7  11       70.89       83.87      5.74 o 
   0   7  11       47.09       48.98      4.75 o 
   1   7  11       53.22       56.77      3.27 o 
   2   7  11       80.95       73.64      4.33 o 
   3   7  11       70.75       72.84      4.20 o 
   4   7  11       20.61       16.88      3.11 o 
   5   7  11        0.78        1.03      2.83 o 
   6   7  11        2.40       -0.35      4.55 o 
   7   7  11        1.25        5.20      6.58 o 
 -11   8  11        0.18       -1.44      7.71 o 
 -10   8  11        2.06       -4.70      4.85 o 
  -9   8  11       35.76       40.94      5.91 o 
  -8   8  11        0.08        0.69      4.50 o 
  -7   8  11        7.67        1.07      4.20 o 
  -6   8  11       13.41       24.38      4.64 o 
  -5   8  11        6.44        2.98      3.83 o 
  -4   8  11      119.93      130.80      8.12 o 
  -3   8  11       19.35       14.87      3.83 o 
  -2   8  11        4.15        3.29      3.80 o 
  -1   8  11        0.56       -0.37      3.70 o 
   0   8  11      546.96      588.20     14.56 o 
   1   8  11        0.14       -2.06      2.06 o 
   2   8  11      138.24      146.37      6.04 o 
   3   8  11       22.49       20.07      3.25 o 
   4   8  11        5.18        2.23      2.91 o 
   5   8  11        0.10        1.11      2.73 o 
   6   8  11       47.77       40.87      6.00 o 
   7   8  11       93.21      118.20     10.52 o 
 -10   9  11        1.34       -5.16      5.97 o 
  -9   9  11        4.13       13.86      5.53 o 
  -8   9  11       12.63       13.80      4.80 o 
  -7   9  11        5.54       -5.12      5.12 o 
  -6   9  11        2.82        0.32      4.00 o 
  -5   9  11       36.18       36.06      4.78 o 
  -4   9  11       71.08       92.27      6.00 o 
  -3   9  11        1.93        2.68      5.35 o 
  -2   9  11       71.06       66.64     14.19 o 
  -1   9  11       14.66       18.32      4.46 o 
   0   9  11        0.35        2.04      3.93 o 
   1   9  11      384.80      434.65      8.01 o 
   2   9  11        9.89       10.18      3.31 o 
   3   9  11        1.42        0.53      2.96 o 
   4   9  11        2.65       -0.37      2.97 o 
   5   9  11        0.60        0.03      3.03 o 
   6   9  11       47.00       65.16      5.43 o 
   7   9  11       37.10       52.27     12.69 o 
 -10  10  11        0.56        6.10      5.62 o 
  -9  10  11       26.40       37.74      6.52 o 
  -8  10  11        3.16        3.59      4.88 o 
  -7  10  11        2.36        0.83      5.61 o 
  -6  10  11        0.00       -1.39      3.92 o 
  -5  10  11       41.17       38.50      5.23 o 
  -4  10  11       24.71       22.58      4.50 o 
  -3  10  11        4.26       -3.52      3.52 o 
  -2  10  11        0.43        2.61      5.60 o 
  -1  10  11       25.15       29.26      5.00 o 
   0  10  11      149.99      175.30      8.70 o 
   1  10  11      336.95      349.36     12.69 o 
   2  10  11       33.06       34.60      3.92 o 
   3  10  11      126.62      124.65      6.29 o 
   4  10  11        4.71        8.62      3.48 o 
   5  10  11        1.09       -0.02      3.80 o 
   6  10  11        0.13       -0.18      4.28 o 
 -10  11  11       24.79       43.41      7.01 o 
  -9  11  11       10.15       15.12      5.84 o 
  -8  11  11        1.67        6.27      5.11 o 
  -7  11  11        6.10        9.85      5.49 o 
  -6  11  11        7.07       10.21      4.66 o 
  -5  11  11        9.84        4.71      4.20 o 
  -4  11  11        3.99        5.76      4.06 o 
  -3  11  11        1.87       -4.22      4.22 o 
  -2  11  11        2.10       -3.83      4.11 o 
  -1  11  11        4.90        2.99      4.22 o 
   0  11  11      181.23      196.46      8.93 o 
   1  11  11      576.72      632.40     22.40 o 
   2  11  11        0.14        3.36      4.13 o 
   3  11  11       45.05       44.55      5.53 o 
   4  11  11        1.19        4.48      5.97 o 
   5  11  11        2.14        2.78      6.99 o 
   6  11  11        6.03        2.09      4.60 o 
  -9  12  11       28.92       35.48      7.48 o 
  -8  12  11        2.95        2.03      5.03 o 
  -7  12  11        1.21       -2.05      5.33 o 
  -6  12  11        0.12       -4.44      4.44 o 
  -5  12  11       10.29        6.22      4.58 o 
  -4  12  11        3.06        3.12      4.00 o 
  -3  12  11        5.06       -0.09      4.28 o 
  -2  12  11        0.84       -4.46      4.46 o 
  -1  12  11        0.11       -2.61      4.22 o 
   0  12  11        3.20        2.61      4.22 o 
   1  12  11      205.05      207.92     17.55 o 
   2  12  11        4.92        1.63      4.46 o 
   3  12  11       33.24       36.19      8.59 o 
   4  12  11       11.12       11.83      4.83 o 
   5  12  11        3.68       -4.13      4.13 o 
   6  12  11       18.39       31.92      6.08 o 
  -9  13  11       11.27        3.47      5.84 o 
  -8  13  11       18.99       17.98      5.91 o 
  -7  13  11       42.33       52.55      6.73 o 
  -6  13  11        4.04        3.55      4.88 o 
  -5  13  11       14.90       21.71      5.65 o 
  -4  13  11        4.97        3.77      4.83 o 
  -3  13  11        5.44        0.57      4.46 o 
  -2  13  11        2.74       -2.61      4.13 o 
  -1  13  11        0.04       -4.22      4.22 o 
   0  13  11        0.10        4.85      4.22 o 
   1  13  11        1.85        1.49      4.22 o 
   2  13  11       13.47       16.61      5.20 o 
   3  13  11        5.96        5.81      4.66 o 
   4  13  11        9.33        5.86      4.83 o 
   5  13  11       17.25       15.04      5.38 o 
  -8  14  11        0.75       -2.93      5.47 o 
  -7  14  11        4.57        7.82      5.47 o 
  -6  14  11        0.44        0.81      4.96 o 
  -5  14  11       28.43       28.41      7.84 o 
  -4  14  11        6.71        5.37      5.53 o 
  -3  14  11        0.23        1.42      5.20 o 
  -2  14  11       63.83       57.76      6.80 o 
  -1  14  11       54.50       65.74      6.80 o 
   0  14  11        0.03       -4.48      5.97 o 
   1  14  11        0.32       -3.60      4.46 o 
   2  14  11       22.16       17.72      5.74 o 
   3  14  11        2.69        1.97      5.00 o 
   4  14  11        0.88       -4.66      4.66 o 
   5  14  11        0.17       -4.83      4.83 o 
  -8  15  11        0.85       -5.68      5.68 o 
  -7  15  11        5.87        6.05      6.14 o 
  -6  15  11        1.10       -5.20      5.20 o 
  -5  15  11       15.82       24.72      9.33 o 
  -4  15  11       20.73       27.47      6.46 o 
  -3  15  11        0.97        9.16      5.97 o 
  -2  15  11        4.90        6.04      5.53 o 
  -1  15  11       14.01       22.06      5.74 o 
   0  15  11        8.88       14.19      7.47 o 
   1  15  11        8.89        2.24      5.00 o 
   2  15  11        1.78        5.45      5.20 o 
   3  15  11       16.84       23.93      6.05 o 
   4  15  11        0.31       -1.53      6.35 o 
  -7  16  11        3.69        8.33      6.80 o 
  -6  16  11        7.92       14.19     10.08 o 
  -5  16  11       20.86       33.06      9.33 o 
  -4  16  11       37.50       39.32      7.11 o 
  -3  16  11       19.25       27.40      6.58 o 
  -2  16  11        8.60       12.27      8.21 o 
  -1  16  11       11.12       14.69      5.53 o 
   0  16  11        8.56       14.19      7.47 o 
   1  16  11        0.17       -0.11      5.20 o 
   2  16  11       68.22       60.25      7.34 o 
   3  16  11        2.85        8.46      5.53 o 
   4  16  11        0.98        4.48      7.47 o 
  -6  17  11        5.40        4.33      6.58 o 
  -5  17  11        3.69        8.67      6.80 o 
  -4  17  11        0.82       -2.18      6.05 o 
  -3  17  11        0.13        2.92      5.74 o 
  -2  17  11       27.64       23.52      6.27 o 
  -1  17  11        6.70       11.20      8.21 o 
   0  17  11        0.00       -3.73      6.72 o 
   1  17  11        0.11       -5.00      5.00 o 
   2  17  11        2.88        1.10      5.53 o 
   3  17  11       10.47       16.43      8.21 o 
  -5  18  11        1.13        1.32      7.09 o 
  -4  18  11        1.43        9.20      6.58 o 
  -3  18  11        3.00        4.58      5.92 o 
  -2  18  11        0.49       -1.07      6.05 o 
  -1  18  11        0.41       -4.48      7.47 o 
   0  18  11        4.88        2.24      8.21 o 
   1  18  11        1.84       -2.61      5.28 o 
  -3  19  11        0.40       -2.74      6.27 o 
  -2  19  11        7.89        0.19      6.72 o 
  -1  19  11        0.35       -5.97      8.21 o 
   0  19  11        0.64        0.75      8.21 o 
 -10   0  12        1.12       -5.00      5.65 o 
  -8   0  12       17.31       17.24      5.92 o 
  -6   0  12       10.06       13.97      6.72 o 
  -4   0  12      373.59      468.94     20.91 o 
  -2   0  12      290.73      293.84      7.95 o 
   0   0  12        0.23       -2.35      2.35 o 
   2   0  12        0.47       -3.40      3.40 o 
   4   0  12      288.85      277.57     32.48 o 
   6   0  12       41.36       55.26     10.45 o 
 -11   1  12        0.03       -4.12      4.12 o 
 -10   1  12        0.00       -3.90      3.90 o 
  -9   1  12        0.13       -2.96      3.70 o 
  -8   1  12       12.63        9.49      3.92 o 
  -7   1  12       10.74        6.58      3.59 o 
  -6   1  12       78.89       65.10      5.60 o 
  -5   1  12       68.38       63.41      5.49 o 
  -4   1  12      273.57      291.96     16.54 o 
  -3   1  12      206.01      214.44      6.02 o 
  -2   1  12      255.14      259.02      5.33 o 
  -1   1  12      746.56      752.64      9.37 o 
   0   1  12      336.88      355.09      6.67 o 
   1   1  12       17.94       16.54      2.83 o 
   2   1  12       27.18       22.90      3.16 o 
   3   1  12        0.11       -0.56      2.99 o 
   4   1  12       37.33       34.23      4.74 o 
   5   1  12        3.09        4.98      4.31 o 
   6   1  12        0.00        1.12      5.28 o 
   7   1  12        1.43       -2.92      7.09 o 
 -11   2  12        6.87       -2.00      4.30 o 
 -10   2  12       10.49        9.59      4.34 o 
  -9   2  12       10.03        8.93      4.74 o 
  -8   2  12       49.73       42.05      4.65 o 
  -7   2  12       10.09        1.20      4.06 o 
  -6   2  12      126.01      103.14     13.53 o 
  -5   2  12        8.14       15.47      4.17 o 
  -4   2  12        6.43       12.75      4.10 o 
  -3   2  12       22.05       21.18      2.25 o 
  -2   2  12        3.68        3.02      2.16 o 
  -1   2  12       73.87       67.79      3.58 o 
   0   2  12      290.59      269.07      6.89 o 
   1   2  12       15.23       13.72      2.40 o 
   2   2  12        3.43       -2.12      2.80 o 
   3   2  12       19.21       23.57      4.15 o 
   4   2  12      104.47      103.36      6.87 o 
   5   2  12       52.47       51.17      5.57 o 
   6   2  12        2.20       -1.87      5.28 o 
   7   2  12        8.37        4.09      6.05 o 
 -11   3  12        8.56        3.42      4.53 o 
 -10   3  12       18.41       29.32      4.68 o 
  -9   3  12       31.79       28.37      4.68 o 
  -8   3  12        0.36        0.13      3.74 o 
  -7   3  12        5.50       -3.48      3.99 o 
  -6   3  12        1.80       -2.56      3.61 o 
  -5   3  12       10.20       11.40      3.83 o 
  -4   3  12       44.96       45.82      2.69 o 
  -3   3  12       93.82      100.67      4.08 o 
  -2   3  12       54.91       46.84      3.15 o 
  -1   3  12      381.52      354.23     10.11 o 
   0   3  12       96.05      104.50      4.73 o 
   1   3  12      171.88      189.12      6.92 o 
   2   3  12      126.72      113.77      7.10 o 
   3   3  12        2.45        2.24      3.72 o 
   4   3  12       34.24       31.24      3.92 o 
   5   3  12       19.66       18.84      3.34 o 
   6   3  12        0.03       -0.49      4.44 o 
   7   3  12        2.13       -5.74      5.74 o 
 -11   4  12        4.72       -1.75      8.51 o 
 -10   4  12       25.13       32.62      5.02 o 
  -9   4  12        4.74        5.16      4.04 o 
  -8   4  12       54.48       35.76      5.43 o 
  -7   4  12        0.67       -3.81      4.06 o 
  -6   4  12        0.43       -3.71      3.71 o 
  -5   4  12        0.02       -2.99      3.52 o 
  -4   4  12        1.12       -2.14      2.14 o 
  -3   4  12       92.59       91.78      3.90 o 
  -2   4  12      226.09      209.10      5.61 o 
  -1   4  12      352.01      360.75      6.35 o 
   0   4  12      525.71      518.57      9.17 o 
   1   4  12      412.70      440.51      9.17 o 
   2   4  12      458.34      489.57      9.05 o 
   3   4  12       24.77       34.40      3.38 o 
   4   4  12       16.01       24.52      4.10 o 
   5   4  12      151.37      148.13      6.76 o 
   6   4  12       48.25       39.26      5.88 o 
   7   4  12       12.73       24.56      7.34 o 
 -11   5  12        7.50        2.72      5.70 o 
 -10   5  12        3.94        7.88      4.30 o 
  -9   5  12        0.70       -2.88      3.65 o 
  -8   5  12       13.84       27.41      5.15 o 
  -7   5  12        6.19        0.67      4.14 o 
  -6   5  12        4.51        6.62      2.70 o 
  -5   5  12        0.15       -1.85      1.85 o 
  -4   5  12       12.31        8.90      2.27 o 
  -3   5  12       80.20       91.11      4.17 o 
  -2   5  12      334.70      358.17      8.95 o 
  -1   5  12        8.60       -2.74      3.02 o 
   0   5  12     1526.57     1638.43     23.50 o 
   1   5  12        0.52        6.47      3.04 o 
   2   5  12        2.03        5.90      3.04 o 
   3   5  12       75.01       66.69      4.00 o 
   4   5  12      153.19      127.82      5.24 o 
   5   5  12        9.75       10.30      3.66 o 
   6   5  12       21.02       29.38      6.40 o 
   7   5  12        0.56        0.00      8.96 o 
 -11   6  12       12.60       14.93      5.89 o 
 -10   6  12        4.41       -0.22      4.30 o 
  -9   6  12        7.09        7.32      5.03 o 
  -8   6  12        3.60        3.74      4.58 o 
  -7   6  12        1.78       -3.48      4.25 o 
  -6   6  12       11.86        4.20      5.04 o 
  -5   6  12       54.82       47.84      5.23 o 
  -4   6  12       96.09      108.41      6.35 o 
  -3   6  12      132.14      150.02      7.03 o 
  -2   6  12       31.13       28.52      4.11 o 
  -1   6  12      411.71      448.75     12.33 o 
   0   6  12       33.39       36.44      4.27 o 
   1   6  12        2.94        4.70      2.77 o 
   2   6  12       12.55        6.42      3.80 o 
   3   6  12        5.93        4.00      2.86 o 
   4   6  12       25.36       26.41      3.24 o 
   5   6  12        1.49        1.41      3.23 o 
   6   6  12        6.99        5.64      5.02 o 
   7   6  12        2.07        1.84      6.27 o 
 -11   7  12        0.30       -3.25      5.38 o 
 -10   7  12        0.03       -4.19      4.19 o 
  -9   7  12        4.11        2.09      5.11 o 
  -8   7  12       13.50       11.40      4.97 o 
  -7   7  12        3.00       -0.70      4.06 o 
  -6   7  12        1.61       -3.80      3.80 o 
  -5   7  12      176.39      178.16      8.11 o 
  -4   7  12        0.27        0.55      3.52 o 
  -3   7  12        7.40        9.44      3.83 o 
  -2   7  12        5.02        0.17      3.29 o 
  -1   7  12       97.78       99.22      6.58 o 
   0   7  12      306.38      309.05     16.39 o 
   1   7  12       90.70       82.13      7.39 o 
   2   7  12      313.26      305.82      7.96 o 
   3   7  12       25.79       26.31      3.36 o 
   4   7  12       39.36       29.50      3.50 o 
   5   7  12       28.04       29.26      3.63 o 
   6   7  12       20.05       13.67     11.57 o 
   7   7  12        0.00       -0.75      8.96 o 
 -10   8  12        0.09        0.97      5.68 o 
  -9   8  12        2.71        3.99      4.97 o 
  -8   8  12        1.85       -1.36      4.70 o 
  -7   8  12        3.03        3.62      4.33 o 
  -6   8  12       30.04       20.37      4.66 o 
  -5   8  12        1.03        0.77      4.14 o 
  -4   8  12       50.58       47.65      6.72 o 
  -3   8  12       91.46      101.15      6.25 o 
  -2   8  12        4.10        9.16      3.58 o 
  -1   8  12      195.92      200.74      8.93 o 
   0   8  12        4.24        3.26      5.87 o 
   1   8  12       54.58       47.52      5.60 o 
   2   8  12       28.82       24.70      3.55 o 
   3   8  12        2.06       -3.01      3.01 o 
   4   8  12        4.23        0.09      3.34 o 
   5   8  12       29.78       34.26      4.21 o 
   6   8  12        2.00        6.72      9.71 o 
 -10   9  12        8.21       11.78      5.87 o 
  -9   9  12       46.23       47.24     12.27 o 
  -8   9  12        4.26       -0.78      4.94 o 
  -7   9  12        4.61        1.35      4.66 o 
  -6   9  12        4.58        4.22      4.14 o 
  -5   9  12        2.90        1.85      4.11 o 
  -4   9  12        2.23       17.76      4.50 o 
  -3   9  12      359.20      431.43     14.92 o 
  -2   9  12       36.90       45.57      5.53 o 
  -1   9  12        8.48        6.72      4.48 o 
   0   9  12        2.26       -0.90      3.93 o 
   1   9  12      164.36      158.67     22.77 o 
   2   9  12       11.35       16.86      7.09 o 
   3   9  12        9.60        9.53      4.28 o 
   4   9  12       11.45       17.75      3.96 o 
   5   9  12        0.84        4.28      3.60 o 
   6   9  12        3.88        0.00      8.96 o 
 -10  10  12        5.68       14.41      6.00 o 
  -9  10  12        0.06        0.89      6.65 o 
  -8  10  12        1.70        0.36      5.72 o 
  -7  10  12        0.03       -3.24      4.58 o 
  -6  10  12        4.63        1.25      4.36 o 
  -5  10  12        9.35       10.12      5.73 o 
  -4  10  12      134.83      134.33      7.42 o 
  -3  10  12        5.47       -1.39      3.92 o 
  -2  10  12       17.83       17.69      5.00 o 
  -1  10  12       36.32       32.27      7.84 o 
   0  10  12       40.55       47.79      7.47 o 
   1  10  12        3.38       -0.40      4.46 o 
   2  10  12       40.81       50.38      5.97 o 
   3  10  12       38.73       31.80      4.97 o 
   4  10  12        2.75        2.72      4.85 o 
   5  10  12       22.08       17.78      4.42 o 
   6  10  12        8.47        8.21      8.96 o 
  -9  11  12       34.80       44.68      7.03 o 
  -8  11  12        7.95       14.81      5.55 o 
  -7  11  12        0.41       -2.30      4.58 o 
  -6  11  12        3.40        0.72      4.44 o 
  -5  11  12        7.28        0.76      4.06 o 
  -4  11  12       19.59       17.16      4.70 o 
  -3  11  12        5.23        4.09      6.72 o 
  -2  11  12       15.68       21.15      5.20 o 
  -1  11  12        1.03       -1.58      4.85 o 
   0  11  12       66.06       63.47      8.21 o 
   1  11  12       28.42       33.60      5.74 o 
   2  11  12       22.78       18.59      5.23 o 
   3  11  12        0.35        9.22      4.85 o 
   4  11  12        2.91        8.42      4.41 o 
   5  11  12        5.77        5.83      5.09 o 
  -9  12  12        7.05        7.69      6.00 o 
  -8  12  12       31.58       36.13      7.11 o 
  -7  12  12        1.01       -4.13      4.72 o 
  -6  12  12       12.68       12.99      5.11 o 
  -5  12  12        2.78       -4.50      4.50 o 
  -4  12  12        9.96        9.93      5.23 o 
  -3  12  12       11.31        8.10      4.83 o 
  -2  12  12       41.12       47.33      6.05 o 
  -1  12  12        1.22        5.10      4.46 o 
   0  12  12       51.97       51.52      8.21 o 
   1  12  12       31.34       40.10      5.92 o 
   2  12  12       14.06       12.97      5.00 o 
   3  12  12       12.07        8.71      4.66 o 
   4  12  12        1.49       -2.66      4.66 o 
   5  12  12        2.06       -1.19      4.97 o 
  -8  13  12        9.63        8.09      5.68 o 
  -7  13  12       11.80        5.43      5.30 o 
  -6  13  12        8.19        7.78      6.79 o 
  -5  13  12       13.30       13.89      5.11 o 
  -4  13  12       16.90       28.92      6.27 o 
  -3  13  12       18.61       22.21      5.53 o 
  -2  13  12        4.37        0.37      6.35 o 
  -1  13  12        0.30        2.24      6.72 o 
   0  13  12       16.18        9.71      6.72 o 
   1  13  12        0.04       -0.33      4.66 o 
   2  13  12       36.36       42.85      6.46 o 
   3  13  12        9.17       17.28      5.38 o 
   4  13  12        0.02        4.37      5.20 o 
   5  13  12        0.07       -5.97      5.97 o 
  -8  14  12        0.66        8.84      6.13 o 
  -7  14  12       14.57       12.34      5.91 o 
  -6  14  12        3.75        5.60      5.23 o 
  -5  14  12       53.71       64.07      8.59 o 
  -4  14  12       23.50       25.05      6.27 o 
  -3  14  12       16.37       17.92      6.05 o 
  -2  14  12        0.05        1.41      5.60 o 
  -1  14  12       13.23       22.27      5.74 o 
   0  14  12        0.03        2.24      6.72 o 
   1  14  12        3.24        0.00      4.75 o 
   2  14  12       27.60       24.44      5.74 o 
   3  14  12        5.40        6.87      5.20 o 
   4  14  12       21.06       13.77      8.96 o 
  -7  15  12        0.00        0.39      5.76 o 
  -6  15  12        0.12       -2.31      5.74 o 
  -5  15  12        0.70       17.74     10.83 o 
  -4  15  12        9.71       12.32      6.27 o 
  -3  15  12        4.20        1.97      5.74 o 
  -2  15  12       42.39       58.06     11.95 o 
  -1  15  12        0.50       -2.99      6.72 o 
   0  15  12       33.23       47.04      8.96 o 
   1  15  12        1.64       -3.36      4.75 o 
   2  15  12        2.11        7.82      5.53 o 
   3  15  12        1.51        4.23      5.53 o 
  -6  16  12        0.74       -0.16      6.27 o 
  -5  16  12       24.24       20.16     10.45 o 
  -4  16  12        2.13       -0.61      5.74 o 
  -3  16  12       16.26       15.80      6.58 o 
  -2  16  12        2.76        3.46      5.74 o 
  -1  16  12        0.00        3.73      6.72 o 
   0  16  12       20.99       20.91      8.21 o 
   1  16  12        8.27        4.11      8.59 o 
   2  16  12        2.49       -1.96      5.53 o 
   3  16  12       10.42        5.97      7.47 o 
  -5  17  12        0.90        5.14      7.09 o 
  -4  17  12       10.33        3.18      6.05 o 
  -3  17  12        2.45       -3.39      5.74 o 
  -2  17  12        0.80       -5.23      7.47 o 
  -1  17  12        0.00       -3.73      7.47 o 
   0  17  12        0.78        5.97      7.47 o 
   1  17  12        0.01       -5.53      5.53 o 
   2  17  12        3.46       -5.23      7.47 o 
  -4  18  12        0.57       -8.21      8.21 o 
  -3  18  12        6.12        2.86      7.47 o 
  -2  18  12        2.16       -0.75      8.21 o 
  -1  18  12        0.20        3.73      8.21 o 
   0  18  12        1.19       -7.47      7.47 o 
 -11   0  13       18.99       26.58     10.83 o 
  -9   0  13       22.56       14.64      6.21 o 
  -7   0  13      114.64      106.94     14.56 o 
  -5   0  13      328.49      336.77     20.16 o 
  -3   0  13        2.42       -4.48      4.48 o 
  -1   0  13     2115.18     2114.74     37.85 o 
   1   0  13       28.65       32.11      7.47 o 
   3   0  13      106.35      100.50      7.87 o 
   5   0  13        2.38        2.99      6.72 o 
   7   0  13       12.49       13.44     10.45 o 
 -11   1  13        5.94        4.53      4.62 o 
 -10   1  13        1.54       -4.30      4.30 o 
  -9   1  13        5.30        3.86      4.14 o 
  -8   1  13       13.94       24.32      4.53 o 
  -7   1  13       75.34       68.46      5.30 o 
  -6   1  13       15.10       13.80      5.37 o 
  -5   1  13      131.93      162.23      8.12 o 
  -4   1  13        0.80       -1.07      2.31 o 
  -3   1  13        1.21       -2.57      2.57 o 
  -2   1  13      393.39      365.24      9.20 o 
  -1   1  13       12.37       24.23      6.34 o 
   0   1  13        5.26        1.92      4.32 o 
   1   1  13        2.32        5.23      4.22 o 
   2   1  13       14.92        8.04      3.07 o 
   3   1  13      161.98      167.30      6.87 o 
   4   1  13      184.90      184.16     11.51 o 
   5   1  13       20.11       10.83      7.09 o 
   6   1  13        1.09        1.60      5.60 o 
   7   1  13       12.03       16.34      7.11 o 
 -11   2  13        2.05        0.30      4.73 o 
 -10   2  13        3.85       -2.74      4.34 o 
  -9   2  13       10.42        0.34      4.09 o 
  -8   2  13        7.20        3.55      3.90 o 
  -7   2  13       56.10       44.73      5.70 o 
  -6   2  13      219.35      184.49     13.89 o 
  -5   2  13        7.68        6.44      4.16 o 
  -4   2  13       14.58       13.13      2.41 o 
  -3   2  13       38.65       30.52      2.72 o 
  -2   2  13      196.54      200.07      6.39 o 
  -1   2  13      676.80      687.99     10.13 o 
   0   2  13       32.18       32.55      4.15 o 
   1   2  13       72.69       70.72      6.34 o 
   2   2  13      123.63      111.91      5.29 o 
   3   2  13       11.85       17.61      4.27 o 
   4   2  13       45.61       43.98      5.45 o 
   5   2  13        8.60        5.97      4.31 o 
   6   2  13        0.48       -5.01      5.53 o 
   7   2  13        7.93       10.91     13.44 o 
 -11   3  13        0.38       -4.39      4.39 o 
 -10   3  13        2.46        6.86      4.52 o 
  -9   3  13       76.80       80.31      6.05 o 
  -8   3  13       27.38       20.77      4.36 o 
  -7   3  13        1.09        1.33      4.50 o 
  -6   3  13       13.82        7.25      4.50 o 
  -5   3  13       76.97       69.58      5.81 o 
  -4   3  13       12.86       11.18      1.95 o 
  -3   3  13        1.83        0.22      2.44 o 
  -2   3  13       30.55       21.87      2.93 o 
  -1   3  13       36.03       52.83      3.84 o 
   0   3  13       23.09       23.12      7.84 o 
   1   3  13        4.36        5.18      4.46 o 
   2   3  13       35.45       39.60      4.50 o 
   3   3  13       88.93       90.94      4.52 o 
   4   3  13      191.10      186.28      7.01 o 
   5   3  13        3.35       12.59      5.61 o 
   6   3  13        9.65        8.93      6.05 o 
   7   3  13        0.28       -7.47      7.47 o 
 -11   4  13        0.04        1.44      4.58 o 
 -10   4  13       29.11       22.69      5.39 o 
  -9   4  13        0.01       -3.08      4.03 o 
  -8   4  13       54.52       45.45      6.04 o 
  -7   4  13        0.22       -0.38      4.50 o 
  -6   4  13       12.89        1.45      4.76 o 
  -5   4  13       22.41       25.74      3.28 o 
  -4   4  13       18.59       13.48      2.72 o 
  -3   4  13        1.41       -0.27      2.63 o 
  -2   4  13      390.85      399.24      7.49 o 
  -1   4  13       10.81        2.41      2.57 o 
   0   4  13       22.57       24.55      5.61 o 
   1   4  13        7.23        9.61      3.04 o 
   2   4  13       15.63       15.18      3.31 o 
   3   4  13      223.24      240.23      6.86 o 
   4   4  13        6.82       11.21      3.14 o 
   5   4  13        3.88        3.97      4.44 o 
   6   4  13        2.72        3.48      4.87 o 
 -11   5  13        0.45       -2.64      4.57 o 
 -10   5  13        8.77        8.67      5.50 o 
  -9   5  13        1.92       -1.81      5.03 o 
  -8   5  13        0.07       11.64      4.89 o 
  -7   5  13       12.91        7.07      4.70 o 
  -6   5  13       11.46        7.06      4.50 o 
  -5   5  13      110.34      103.28      6.79 o 
  -4   5  13        1.78        2.96      2.36 o 
  -3   5  13      143.86      143.52      5.24 o 
  -2   5  13       57.67       67.12      4.15 o 
  -1   5  13      183.37      205.15     11.04 o 
   0   5  13        7.63       13.00      4.46 o 
   1   5  13        2.07       10.04      3.16 o 
   2   5  13        0.69       -1.21      2.87 o 
   3   5  13       51.79       44.57      3.76 o 
   4   5  13       41.09       42.25      3.75 o 
   5   5  13       50.98       62.10      6.31 o 
   6   5  13       15.33       18.67      6.86 o 
 -10   6  13        7.85       13.59      4.86 o 
  -9   6  13        0.04       -2.11      5.15 o 
  -8   6  13       14.29       22.07      5.60 o 
  -7   6  13        6.04        9.89      4.94 o 
  -6   6  13       40.69       43.10     11.21 o 
  -5   6  13       68.61       59.25      5.79 o 
  -4   6  13        0.27       -2.64      3.61 o 
  -3   6  13      150.65      157.21      9.25 o 
  -2   6  13        1.94       -0.29      3.52 o 
  -1   6  13       91.40       96.91      9.33 o 
   0   6  13        2.79       -3.43      4.46 o 
   1   6  13      336.84      315.15     23.90 o 
   2   6  13       38.55       37.26      3.82 o 
   3   6  13       17.61       16.08      3.26 o 
   4   6  13       27.22       25.52      4.03 o 
   5   6  13       56.09       59.21      8.17 o 
   6   6  13        2.04       -3.05      6.05 o 
 -10   7  13        5.06       -3.33      4.41 o 
  -9   7  13        4.60        2.04      5.23 o 
  -8   7  13       52.49       57.71      6.43 o 
  -7   7  13        0.07       -2.65      4.50 o 
  -6   7  13       13.70        9.27      6.06 o 
  -5   7  13        0.90        0.98      3.96 o 
  -4   7  13       76.83       63.09      5.70 o 
  -3   7  13        9.23        6.58      4.11 o 
  -2   7  13        3.82        5.59      3.72 o 
  -1   7  13      130.12      142.77      8.59 o 
   0   7  13       18.45       18.03      5.20 o 
   1   7  13       38.03       30.97      5.20 o 
   2   7  13       18.12       20.36      4.66 o 
   3   7  13        0.22        1.60      5.97 o 
   4   7  13       15.16       24.54      4.09 o 
   5   7  13       26.85       37.35      7.39 o 
   6   7  13        5.47        8.21      9.71 o 
 -10   8  13        2.51       -5.60      5.60 o 
  -9   8  13       32.20       40.83      6.44 o 
  -8   8  13        5.76        1.30      5.23 o 
  -7   8  13       37.18       32.59      5.60 o 
  -6   8  13       35.68       32.67      5.55 o 
  -5   8  13       19.10       19.51      4.70 o 
  -4   8  13        8.76        5.61      4.36 o 
  -3   8  13      379.18      443.87     11.75 o 
  -2   8  13        4.46       10.70      4.66 o 
  -1   8  13       15.98       13.87      5.97 o 
   0   8  13       11.16        4.31      4.66 o 
   1   8  13       25.92       27.50      5.20 o 
   2   8  13       26.47       24.27      4.83 o 
   3   8  13       20.71       19.71      4.41 o 
   4   8  13        1.48        1.62      3.55 o 
   5   8  13        2.51       -1.68      3.48 o 
   6   8  13        4.53       13.44     10.45 o 
 -10   9  13        2.14       -5.23      5.23 o 
  -9   9  13        0.69       -3.97      5.11 o 
  -8   9  13        7.84       14.65      5.91 o 
  -7   9  13        4.98       11.87      5.03 o 
  -6   9  13       23.20       31.84     10.27 o 
  -5   9  13        0.33       -4.00      4.00 o 
  -4   9  13       57.54       63.61      6.04 o 
  -3   9  13      334.12      415.42     22.65 o 
  -2   9  13      151.38      169.34      9.11 o 
  -1   9  13       13.61       14.07      5.00 o 
   0   9  13       11.83        3.95      4.46 o 
   1   9  13       83.93       76.28      9.33 o 
   2   9  13        0.76       -0.18      4.28 o 
   3   9  13        7.00        6.19      4.28 o 
   4   9  13       16.93       15.64      4.52 o 
   5   9  13        8.24       12.42      4.52 o 
  -9  10  13        2.50        6.93      5.68 o 
  -8  10  13        7.00        4.68      5.11 o 
  -7  10  13        3.21        1.67      4.88 o 
  -6  10  13        2.49       -0.88      4.70 o 
  -5  10  13        2.84       -4.14      4.14 o 
  -4  10  13        0.00        7.93      4.36 o 
  -3  10  13        0.03       11.95      5.28 o 
  -2  10  13       17.09       19.68      5.20 o 
  -1  10  13      232.59      235.83     10.21 o 
   0  10  13       28.34       32.22      5.74 o 
   1  10  13       63.53       53.56     12.32 o 
   2  10  13        3.10        7.63      4.66 o 
   3  10  13      107.28      116.33      7.87 o 
   4  10  13        0.40       -2.71      4.13 o 
   5  10  13        2.89       -0.15      4.97 o 
  -9  11  13        5.13       13.82      6.00 o 
  -8  11  13        0.46       -5.01      5.01 o 
  -7  11  13        1.32       -2.55      5.00 o 
  -6  11  13        2.21        1.09      4.80 o 
  -5  11  13        8.86       10.71      4.66 o 
  -4  11  13       19.07       21.62      6.33 o 
  -3  11  13       42.67       48.94      6.27 o 
  -2  11  13      191.68      230.96     10.74 o 
  -1  11  13       11.22       11.95      6.72 o 
   0  11  13       51.82       56.85      8.59 o 
   1  11  13        4.35       10.06      4.85 o 
   2  11  13       45.97       32.45      5.38 o 
   3  11  13        0.81       -1.37      4.41 o 
   4  11  13        0.88        5.14      5.97 o 
   5  11  13        3.03        2.99      5.97 o 
  -8  12  13        4.05        6.83      5.84 o 
  -7  12  13        2.62       11.65      6.23 o 
  -6  12  13        5.57        2.68      5.15 o 
  -5  12  13        0.46       -0.69      4.78 o 
  -4  12  13        7.68       10.13      5.38 o 
  -3  12  13       23.03       20.16      5.74 o 
  -2  12  13        9.63       11.12      5.00 o 
  -1  12  13       91.65      106.03     10.45 o 
   0  12  13        0.97       -3.73      4.66 o 
   1  12  13       23.14       25.64      5.74 o 
   2  12  13       13.34       21.30      5.60 o 
   3  12  13        2.49        8.11      5.38 o 
   4  12  13        0.16       -2.79      4.83 o 
  -8  13  13        0.15        0.95      5.77 o 
  -7  13  13        3.25        9.88      5.47 o 
  -6  13  13        0.15        1.87      5.47 o 
  -5  13  13       12.79        5.48      5.03 o 
  -4  13  13       83.57       86.89      8.07 o 
  -3  13  13        5.15        1.87      5.20 o 
  -2  13  13       21.57       22.96      6.72 o 
  -1  13  13       10.94        9.71      7.47 o 
   0  13  13        0.70       -1.12      4.85 o 
   1  13  13        0.52        3.10      5.20 o 
   2  13  13       54.08       52.12      7.00 o 
   3  13  13        7.79        3.52      5.38 o 
   4  13  13        2.69        1.49      6.72 o 
  -7  14  13        1.65        3.59      5.76 o 
  -6  14  13        0.11       -3.76      5.33 o 
  -5  14  13        3.28        0.25      6.27 o 
  -4  14  13        7.27        8.34      6.05 o 
  -3  14  13       55.46       58.26      7.00 o 
  -2  14  13       19.18       37.34      8.21 o 
  -1  14  13       26.42       19.41      7.47 o 
   0  14  13       11.83       16.43      7.47 o 
   1  14  13       16.76       12.80      5.53 o 
   2  14  13      104.78       99.37      8.42 o 
   3  14  13        0.25       -0.79      6.35 o 
  -6  15  13       29.51       30.64      9.33 o 
  -5  15  13        4.94        5.32      6.27 o 
  -4  15  13        0.37        2.17      5.74 o 
  -3  15  13        0.29        2.24      5.81 o 
  -2  15  13        1.06       -5.23      7.47 o 
  -1  15  13        7.04        5.97      7.47 o 
   0  15  13        7.45        2.99      7.47 o 
   1  15  13        0.03       -5.00      5.00 o 
   2  15  13        3.47        6.79      5.53 o 
  -5  16  13       15.46       20.27      7.34 o 
  -4  16  13       13.08       23.07      7.47 o 
  -3  16  13       15.54       26.93      6.80 o 
  -2  16  13        0.01       -6.72      7.47 o 
  -1  16  13        0.25        0.00      7.47 o 
   0  16  13        0.84       -1.87      5.28 o 
   1  16  13        3.26        5.43      5.97 o 
  -4  17  13        0.59        6.72      8.96 o 
  -3  17  13        0.59       -5.23      8.21 o 
  -2  17  13       14.33       12.69      8.96 o 
  -1  17  13        0.26       -6.72      7.47 o 
   0  17  13        0.23        2.24      8.21 o 
 -10   0  14        2.95       -6.46      6.46 o 
  -8   0  14        3.59        1.66      5.92 o 
  -6   0  14      101.50       72.50     10.08 o 
  -4   0  14       21.65        9.71      7.47 o 
  -2   0  14      130.83      135.48      7.87 o 
   0   0  14      338.84      370.37     17.17 o 
   2   0  14       19.03       15.76      5.60 o 
   4   0  14       15.09       13.87      6.72 o 
   6   0  14       39.95       45.55     11.20 o 
 -11   1  14        3.63        1.76      6.24 o 
 -10   1  14        1.52       -3.12      4.34 o 
  -9   1  14        2.14       -4.09      4.09 o 
  -8   1  14       84.34       94.86      8.84 o 
  -7   1  14       40.76       30.96      4.73 o 
  -6   1  14       46.55       38.83      5.70 o 
  -5   1  14        7.27       10.12      4.39 o 
  -4   1  14        0.15        2.95      7.84 o 
  -3   1  14       41.08       31.68      3.17 o 
  -2   1  14        6.96       -2.46      2.46 o 
  -1   1  14       75.02       60.75      4.87 o 
   0   1  14      116.18      115.32     10.99 o 
   1   1  14       33.18       31.70      6.35 o 
   2   1  14       14.42        6.91      3.33 o 
   3   1  14       31.51       35.87      5.39 o 
   4   1  14        2.86       -1.39      4.15 o 
   5   1  14        5.92        6.22      5.53 o 
   6   1  14        4.46       17.55      6.86 o 
 -11   2  14       10.70       16.43     10.45 o 
 -10   2  14        2.46        1.89      4.38 o 
  -9   2  14        0.53       -2.44      4.17 o 
  -8   2  14        8.59        0.98      3.91 o 
  -7   2  14       64.73       43.70      6.04 o 
  -6   2  14        5.51        6.72      4.61 o 
  -5   2  14        9.49       10.48      4.16 o 
  -4   2  14       46.03       41.78      3.43 o 
  -3   2  14       16.65        7.09      3.03 o 
  -2   2  14        5.04        4.55      3.89 o 
  -1   2  14      200.68      181.71      7.44 o 
   0   2  14      643.42      631.18     16.34 o 
   1   2  14       75.93       73.50      6.80 o 
   2   2  14       11.09        9.67      3.83 o 
   3   2  14      256.26      264.19      9.32 o 
   4   2  14        0.14       -3.72      3.72 o 
   5   2  14        2.54       -3.82      4.56 o 
   6   2  14       11.46       11.95      9.71 o 
 -10   3  14        0.15       -4.20      4.20 o 
  -9   3  14       10.24        7.55      4.43 o 
  -8   3  14       43.69       55.66      5.69 o 
  -7   3  14      108.51      108.26      7.68 o 
  -6   3  14        8.85        7.68      4.42 o 
  -5   3  14       12.22        2.26      3.23 o 
  -4   3  14       22.13       13.99      2.77 o 
  -3   3  14        0.06       -2.51      2.51 o 
  -2   3  14        3.97       -2.29      2.29 o 
  -1   3  14      107.85      109.60      6.00 o 
   0   3  14       98.20      118.58      7.87 o 
   1   3  14       30.03       35.11      5.53 o 
   2   3  14      106.36      109.25      7.62 o 
   3   3  14       24.76       28.97      3.70 o 
   4   3  14       15.98       16.15      3.24 o 
   5   3  14       22.71       23.90      6.86 o 
   6   3  14        3.29        0.75      8.96 o 
 -10   4  14        0.09        0.00      4.57 o 
  -9   4  14        0.45       -3.99      3.99 o 
  -8   4  14        0.63       -1.39      4.94 o 
  -7   4  14        7.11        4.56      5.03 o 
  -6   4  14       17.74        9.98      4.94 o 
  -5   4  14        0.02        2.72      4.11 o 
  -4   4  14        5.89        5.64      2.81 o 
  -3   4  14      161.59      169.07      6.08 o 
  -2   4  14      108.91       97.06      4.92 o 
  -1   4  14       25.58       30.75      4.26 o 
   0   4  14      193.56      206.32      7.69 o 
   1   4  14      361.33      371.04     12.00 o 
   2   4  14       83.05       83.62      6.33 o 
   3   4  14       27.69       23.60      4.86 o 
   4   4  14       19.94       22.55      4.03 o 
   5   4  14       24.00       25.45      6.86 o 
   6   4  14       10.96        8.21      6.86 o 
 -10   5  14        3.51        8.64      4.78 o 
  -9   5  14        0.58        5.35      5.34 o 
  -8   5  14        3.11       -2.64      4.66 o 
  -7   5  14       28.05       27.21      5.70 o 
  -6   5  14        7.12        4.33      4.61 o 
  -5   5  14        8.92       11.36      4.50 o 
  -4   5  14       40.46       29.12      6.33 o 
  -3   5  14       61.52       63.90      4.53 o 
  -2   5  14      128.28      135.61     11.64 o 
  -1   5  14       15.29       10.45      4.75 o 
   0   5  14       29.71       27.08      5.20 o 
   1   5  14        0.13       -1.19      6.72 o 
   2   5  14      328.94      365.26     11.74 o 
   3   5  14        0.15       -3.58      3.58 o 
   4   5  14        2.10       -2.99      3.42 o 
   5   5  14        1.47       -1.00      5.53 o 
   6   5  14        2.99       -7.47      8.21 o 
 -10   6  14       13.52        8.56      5.01 o 
  -9   6  14        0.29       -0.84      5.38 o 
  -8   6  14       33.00       24.27      5.89 o 
  -7   6  14        0.53       -2.75      4.80 o 
  -6   6  14        1.54       -3.55      4.39 o 
  -5   6  14       53.30       51.30      5.93 o 
  -4   6  14        0.01       -4.15      4.15 o 
  -3   6  14       23.67       13.37      4.77 o 
  -2   6  14      360.79      430.28     37.71 o 
  -1   6  14       56.12       71.99      7.00 o 
   0   6  14        0.16       -2.99      4.22 o 
   1   6  14       21.93       14.27      4.83 o 
   2   6  14        7.37        2.29      4.13 o 
   3   6  14        7.36        4.88      3.93 o 
   4   6  14       24.93       24.09      4.09 o 
   5   6  14        0.14       -5.81      5.81 o 
 -10   7  14        6.72       21.51      5.36 o 
  -9   7  14        0.00       -5.25      5.25 o 
  -8   7  14        0.44        7.23      5.47 o 
  -7   7  14        3.99        0.65      4.70 o 
  -6   7  14        1.77        0.33      4.44 o 
  -5   7  14       22.94       22.86      4.89 o 
  -4   7  14       14.74        7.09      4.25 o 
  -3   7  14        0.10       -2.27      4.41 o 
  -2   7  14      257.55      263.60     10.74 o 
  -1   7  14      140.08      150.95      8.79 o 
   0   7  14        0.24       -0.75      4.46 o 
   1   7  14       58.84       53.35      5.92 o 
   2   7  14        7.60       14.77      4.66 o 
   3   7  14        7.54       13.38      5.97 o 
   4   7  14       39.35       48.12      4.71 o 
   5   7  14        4.08        5.60      6.34 o 
  -9   8  14        1.43       -5.47      5.47 o 
  -8   8  14        1.57       -0.84      5.15 o 
  -7   8  14        5.08        9.94      5.15 o 
  -6   8  14        3.19        3.72      4.66 o 
  -5   8  14        0.05       -3.59      4.96 o 
  -4   8  14      111.25      105.55      7.23 o 
  -3   8  14        0.34        2.79      4.27 o 
  -2   8  14       28.69       29.07      5.53 o 
  -1   8  14        0.11        6.72      4.75 o 
   0   8  14        0.01       -2.24      4.46 o 
   1   8  14       29.69       25.63     10.45 o 
   2   8  14        2.92       -3.39      5.23 o 
   3   8  14       13.97        4.00      4.28 o 
   4   8  14        0.32       -3.93      3.93 o 
   5   8  14        0.07       12.69      9.71 o 
  -9   9  14        6.50        8.53      6.00 o 
  -8   9  14        0.04       -0.09      5.23 o 
  -7   9  14        2.57        3.39      5.11 o 
  -6   9  14        2.05       -1.87      4.58 o 
  -5   9  14        9.01       12.59      4.78 o 
  -4   9  14       26.08       30.90      5.47 o 
  -3   9  14        0.00       11.50      4.50 o 
  -2   9  14        3.79       10.93      5.00 o 
  -1   9  14        0.50       -0.75      5.97 o 
   0   9  14       19.12       18.96     14.19 o 
   1   9  14      107.29       91.84      8.21 o 
   2   9  14       52.42       54.78      6.72 o 
   3   9  14        4.19       -0.79      4.41 o 
   4   9  14        0.49       -4.41      4.41 o 
  -9  10  14        1.08        6.59      7.54 o 
  -8  10  14        0.01       -4.45      5.47 o 
  -7  10  14        0.75        0.70      5.64 o 
  -6  10  14       22.26       33.66     10.22 o 
  -5  10  14        3.53       -0.99      4.50 o 
  -4  10  14      145.84      161.25      8.67 o 
  -3  10  14        7.89       11.41      5.53 o 
  -2  10  14       74.35       65.02      7.00 o 
  -1  10  14       45.03       41.07      8.21 o 
   0  10  14      141.98      150.43      9.14 o 
   1  10  14       10.48       15.91      5.20 o 
   2  10  14       21.79       15.15      5.38 o 
   3  10  14        5.70       10.69      4.83 o 
   4  10  14        4.53       10.96      5.60 o 
  -8  11  14       13.93       19.11      6.40 o 
  -7  11  14        9.41       13.26      6.20 o 
  -6  11  14        0.15       -4.28      4.66 o 
  -5  11  14        1.90       -2.91      4.88 o 
  -4  11  14        1.19       -3.97      4.33 o 
  -3  11  14        3.11        1.35      5.53 o 
  -2  11  14       22.84       29.12      8.21 o 
  -1  11  14       14.45       20.16      7.47 o 
   0  11  14        2.71       -4.66      4.66 o 
   1  11  14        1.07        0.75      5.23 o 
   2  11  14       82.98       86.90      7.71 o 
   3  11  14        0.29       -0.66      4.66 o 
   4  11  14       17.79       26.88      6.72 o 
  -8  12  14        0.00        3.03      6.07 o 
  -7  12  14        2.20       -4.03      5.55 o 
  -6  12  14        0.45       -6.50      6.50 o 
  -5  12  14        1.60       -5.30      5.30 o 
  -4  12  14       15.39       19.66      6.27 o 
  -3  12  14       29.36       20.50      6.27 o 
  -2  12  14        0.00        4.48      6.72 o 
  -1  12  14        0.72        3.73      6.72 o 
   0  12  14       23.98        9.99      5.53 o 
   1  12  14       10.15       10.06      5.53 o 
   2  12  14       41.09       46.41      6.62 o 
   3  12  14        0.41        2.09      4.97 o 
  -7  13  14        2.42       -3.05      5.84 o 
  -6  13  14        1.29       -5.23      5.23 o 
  -5  13  14        7.13        1.49      5.92 o 
  -4  13  14       15.92       26.08      6.80 o 
  -3  13  14       23.41       17.30      6.27 o 
  -2  13  14        1.47        2.99      7.47 o 
  -1  13  14        6.24        6.72      7.47 o 
   0  13  14        9.01        0.79      5.00 o 
   1  13  14       40.84       50.49      7.00 o 
   2  13  14        3.01        6.52      5.53 o 
   3  13  14        1.95        6.72      6.72 o 
  -6  14  14        7.45        7.96      6.62 o 
  -5  14  14       21.60       19.18     10.83 o 
  -4  14  14        0.75        6.20      9.71 o 
  -3  14  14       43.01       46.30     10.45 o 
  -2  14  14       17.02       32.86      8.96 o 
  -1  14  14        1.06       -6.72      6.72 o 
   0  14  14        4.37       -3.38      5.00 o 
   1  14  14        0.09       -1.12      8.59 o 
   2  14  14        0.09       -0.75      6.72 o 
  -5  15  14        1.91        9.31      6.80 o 
  -4  15  14        2.54        9.11     13.07 o 
  -3  15  14       47.65       50.03      9.71 o 
  -2  15  14        0.82        2.99      8.21 o 
  -1  15  14       11.11        3.73      7.47 o 
   0  15  14        0.00       -3.36      7.84 o 
   1  15  14        0.01       -7.47      7.47 o 
  -4  16  14        6.86       21.65      9.71 o 
  -3  16  14       11.41        8.96      8.96 o 
  -2  16  14       20.61       13.44      8.21 o 
  -1  16  14        2.01        0.00      7.47 o 
   0  16  14        0.21       -0.75      7.47 o 
  -9   0  15        1.75       -6.08      6.08 o 
  -7   0  15        0.76       -0.34      5.74 o 
  -5   0  15      372.29      403.23     23.15 o 
  -3   0  15        4.62        5.06      4.66 o 
  -1   0  15      135.07      103.79     10.45 o 
   1   0  15       36.96       36.59      8.21 o 
   3   0  15       12.86        9.28      5.53 o 
 -10   1  15        0.02       -4.53      4.53 o 
  -9   1  15        0.35        2.67      4.48 o 
  -8   1  15        0.43        4.57      4.30 o 
  -7   1  15        1.52        2.91      4.09 o 
  -6   1  15       15.56       36.70      5.60 o 
  -5   1  15      130.97      120.45      8.22 o 
  -4   1  15        0.00       -2.21      3.48 o 
  -3   1  15       24.36       21.89      3.64 o 
  -2   1  15       41.86       38.55      5.28 o 
  -1   1  15       61.05       56.04      6.05 o 
   0   1  15       16.61       11.51      4.46 o 
   1   1  15       46.48       57.04      6.58 o 
   2   1  15       14.14       12.69      5.28 o 
   3   1  15       12.40        7.96      3.71 o 
   4   1  15        0.13       -2.24      5.28 o 
   5   1  15       31.14       30.62     10.45 o 
 -10   2  15        4.27       -4.79      5.16 o 
  -9   2  15        0.01       -4.43      4.43 o 
  -8   2  15       23.00       22.87      6.57 o 
  -7   2  15        1.15        1.55      4.80 o 
  -6   2  15        5.91        5.21      4.70 o 
  -5   2  15       26.63       20.19      3.86 o 
  -4   2  15        3.77       -2.97      2.97 o 
  -3   2  15       11.01        1.63      2.82 o 
  -2   2  15       49.92       40.75      5.97 o 
  -1   2  15        3.76        3.38      4.46 o 
   0   2  15       35.40       49.75     13.07 o 
   1   2  15        7.32        8.88      5.00 o 
   2   2  15        0.30        9.47      5.00 o 
   3   2  15        0.76        0.00      4.75 o 
   4   2  15        7.32       -1.24      5.53 o 
   5   2  15        2.63       -5.81      5.81 o 
 -10   3  15        2.14        0.66      6.25 o 
  -9   3  15        1.92       -2.84      4.63 o 
  -8   3  15       17.70       10.47      4.62 o 
  -7   3  15        5.74        3.03      5.05 o 
  -6   3  15        9.38        8.15      5.05 o 
  -5   3  15       89.53       62.34      9.24 o 
  -4   3  15        2.93       -2.97      2.97 o 
  -3   3  15       48.55       40.15      4.04 o 
  -2   3  15       32.47       29.53      4.15 o 
  -1   3  15       96.69       90.31      5.57 o 
   0   3  15       99.00       95.02      5.68 o 
   1   3  15       34.05       29.20      4.36 o 
   2   3  15       39.98       50.20      5.92 o 
   3   3  15        5.93       11.64      4.28 o 
   4   3  15        9.17        8.48      3.60 o 
   5   3  15       18.02       11.66      6.80 o 
 -10   4  15        3.37        1.40      4.71 o 
  -9   4  15        8.17        7.05      4.58 o 
  -8   4  15        4.27       -4.73      4.89 o 
  -7   4  15       12.58       14.06      5.25 o 
  -6   4  15        3.54        1.71      5.23 o 
  -5   4  15        0.43       -3.53      4.39 o 
  -4   4  15        2.22       -5.79      5.79 o 
  -3   4  15       72.48       86.76      6.25 o 
  -2   4  15        9.38       -2.05      4.27 o 
  -1   4  15       10.47       11.61      3.72 o 
   0   4  15       98.41       88.10      6.87 o 
   1   4  15       70.90       55.59      7.84 o 
   2   4  15        0.01        1.96      4.13 o 
   3   4  15        5.48        9.49      4.28 o 
   4   4  15       20.24       30.64      4.49 o 
   5   4  15        1.06        7.69      6.05 o 
 -10   5  15        0.19       -0.01      4.81 o 
  -9   5  15        1.33       -0.73      4.53 o 
  -8   5  15        2.01        0.42      4.97 o 
  -7   5  15        9.99        9.50      5.15 o 
  -6   5  15        1.71        0.49      5.22 o 
  -5   5  15       36.70       20.87      5.45 o 
  -4   5  15       12.49        1.67      4.25 o 
  -3   5  15        2.78       -1.72      3.96 o 
  -2   5  15       91.35       81.53     10.83 o 
  -1   5  15       56.08       38.88      5.74 o 
   0   5  15      286.42      269.34     22.03 o 
   1   5  15       17.96       22.15      5.20 o 
   2   5  15        0.61       -1.07      4.13 o 
   3   5  15        1.43        0.65      5.23 o 
   4   5  15        1.19       -3.48      3.48 o 
   5   5  15        1.12       -5.81      5.81 o 
  -9   6  15        9.65       -0.36      5.79 o 
  -8   6  15        4.21       -4.32      5.34 o 
  -7   6  15       64.09       68.20      6.88 o 
  -6   6  15       37.08       53.87      6.15 o 
  -5   6  15       11.91        8.31      4.83 o 
  -4   6  15        0.09       -4.27      4.27 o 
  -3   6  15        5.55        6.68      5.53 o 
  -2   6  15        5.15        5.97      6.72 o 
  -1   6  15        0.00       -0.75      4.66 o 
   0   6  15       37.67       40.73      6.05 o 
   1   6  15       75.73       75.74      6.62 o 
   2   6  15        0.58       -0.57      4.28 o 
   3   6  15       17.21       10.22      4.52 o 
   4   6  15       22.09       16.93      4.60 o 
   5   6  15       15.20       12.69      9.71 o 
  -9   7  15        6.18        7.68      5.79 o 
  -8   7  15        3.93        5.51      5.60 o 
  -7   7  15        6.28        9.32      5.60 o 
  -6   7  15        0.08       -4.70      4.70 o 
  -5   7  15        3.67       -3.98      4.50 o 
  -4   7  15        0.01        1.98      4.70 o 
  -3   7  15       16.39       14.15      5.53 o 
  -2   7  15      135.02      159.05     12.69 o 
  -1   7  15       59.44       61.99      6.62 o 
   0   7  15       13.18        7.78      4.83 o 
   1   7  15       20.56       22.13      7.09 o 
   2   7  15       13.09       11.20      4.97 o 
   3   7  15        1.31        7.92      4.41 o 
   4   7  15        0.49       -1.99      4.48 o 
  -9   8  15       30.24       43.87      7.42 o 
  -8   8  15       22.43       28.91      6.65 o 
  -7   8  15        0.05       -4.94      4.94 o 
  -6   8  15       15.80       11.62      5.47 o 
  -5   8  15       32.00       28.65      5.68 o 
  -4   8  15      133.51      151.52      8.55 o 
  -3   8  15        0.48        2.24      5.20 o 
  -2   8  15        1.89       -5.23      6.72 o 
  -1   8  15        0.03        2.99      4.75 o 
   0   8  15        2.27        0.08      4.66 o 
   1   8  15        0.15       -2.20      4.46 o 
   2   8  15       10.23        8.84      6.35 o 
   3   8  15       11.84       11.05      4.97 o 
   4   8  15        5.00        6.27      8.96 o 
  -8   9  15        0.12        0.02      5.76 o 
  -7   9  15        3.94        3.29      6.23 o 
  -6   9  15        2.35       -4.58      4.58 o 
  -5   9  15        1.43        0.86      4.80 o 
  -4   9  15      106.92       94.30      8.40 o 
  -3   9  15        2.28       -2.31      5.20 o 
  -2   9  15        4.70       11.20      7.47 o 
  -1   9  15        7.58       18.49      5.53 o 
   0   9  15       15.54       17.77      5.20 o 
   1   9  15        3.51        7.06      5.20 o 
   2   9  15        8.44        2.32      4.83 o 
   3   9  15        1.34        4.05      4.83 o 
   4   9  15        8.59        2.24      5.97 o 
  -8  10  15       20.70       24.19      6.43 o 
  -7  10  15        1.34       -4.17      5.47 o 
  -6  10  15        6.29       -5.03      5.03 o 
  -5  10  15        2.52       -4.58      4.58 o 
  -4  10  15        4.46        2.92      6.35 o 
  -3  10  15        0.23        5.23      7.47 o 
  -2  10  15       67.75       80.65     10.45 o 
  -1  10  15       30.85       41.73     10.83 o 
   0  10  15        2.09       -2.91      5.00 o 
   1  10  15       78.05       71.44      7.17 o 
   2  10  15        0.02        2.67      4.83 o 
   3  10  15       14.84       11.95      5.19 o 
  -8  11  15        0.73       10.45      8.96 o 
  -7  11  15        2.51        0.74      5.68 o 
  -6  11  15        0.09       -0.81      5.23 o 
  -5  11  15        0.03        4.20      5.15 o 
  -4  11  15        1.30        3.31      5.38 o 
  -3  11  15       60.17       58.24      9.71 o 
  -2  11  15        4.03        6.72      7.47 o 
  -1  11  15       19.55       22.08      6.05 o 
   0  11  15       10.05       11.09      5.60 o 
   1  11  15        5.43        7.06      7.84 o 
   2  11  15        5.89        2.08      5.00 o 
   3  11  15       17.44       23.15      7.47 o 
  -7  12  15        0.96       -3.68      5.48 o 
  -6  12  15        0.66       -1.14      5.47 o 
  -5  12  15        5.50        0.81      7.47 o 
  -4  12  15        3.97        9.84      6.05 o 
  -3  12  15        0.05       -2.24      7.47 o 
  -2  12  15       21.30       14.19      8.21 o 
  -1  12  15       17.25       27.27     11.57 o 
   0  12  15        2.01        1.35      5.53 o 
   1  12  15       13.14       14.46      5.74 o 
   2  12  15        0.71       -0.93      5.20 o 
  -6  13  15        0.00       -3.76      5.33 o 
  -5  13  15        6.83        5.57      6.27 o 
  -4  13  15        0.37       -4.48      7.47 o 
  -3  13  15       13.38       23.90      8.96 o 
  -2  13  15        1.78        7.47      7.47 o 
  -1  13  15        1.88       -2.24      7.47 o 
   0  13  15        0.70       -5.97      5.97 o 
   1  13  15       10.37       11.10      5.92 o 
  -5  14  15        0.29        3.42      6.27 o 
  -4  14  15        0.11       16.43      8.96 o 
  -3  14  15       25.85       29.87      9.71 o 
  -2  14  15        0.20        9.71      8.21 o 
  -1  14  15        3.99       16.43      8.21 o 
   0  14  15        1.27        3.46      5.74 o 
  -3  15  15        0.22       -1.49      8.21 o 
  -2  15  15        1.49        8.96      8.21 o 
  -8   0  16        3.21        0.92      6.62 o 
  -6   0  16        5.92        6.56      5.92 o 
  -4   0  16       42.62       72.31      7.17 o 
  -2   0  16       97.45       92.59      9.71 o 
   0   0  16       65.85       70.19      9.71 o 
   2   0  16       34.67       44.80      9.71 o 
  -9   1  16        4.20       -4.48      4.48 o 
  -8   1  16        1.05       -2.97      4.42 o 
  -7   1  16       21.54       19.27      4.86 o 
  -6   1  16       78.49       71.95      6.80 o 
  -5   1  16       10.17        8.87      4.83 o 
  -4   1  16        7.48       -0.79      3.07 o 
  -3   1  16       19.59       13.79      4.46 o 
  -2   1  16        0.43        0.37      4.22 o 
  -1   1  16       11.84        8.87      4.46 o 
   0   1  16       21.00       15.17      5.00 o 
   1   1  16        0.00        2.24      5.97 o 
   2   1  16       20.64       25.32      6.05 o 
   3   1  16        9.06        8.21      8.21 o 
   4   1  16       17.97       14.19      9.71 o 
  -9   2  16        8.42        5.77      5.02 o 
  -8   2  16        8.31        6.38      4.68 o 
  -7   2  16        0.30       -4.83      4.83 o 
  -6   2  16        9.82       10.67      5.27 o 
  -5   2  16        0.75        2.90      4.70 o 
  -4   2  16       19.91       16.05      4.83 o 
  -3   2  16        3.03        3.10      3.58 o 
  -2   2  16        5.54        8.08      4.46 o 
  -1   2  16       19.39       24.25      5.60 o 
   0   2  16        0.59        3.73      6.35 o 
   1   2  16       12.60       18.45      5.53 o 
   2   2  16       48.30       48.82      6.86 o 
   3   2  16       16.94       23.15      8.96 o 
   4   2  16        2.25       -8.21      8.21 o 
  -9   3  16        8.40       16.09      5.22 o 
  -8   3  16        0.34       -1.20      4.48 o 
  -7   3  16        0.58       -4.33      5.84 o 
  -6   3  16        2.54       -3.66      4.61 o 
  -5   3  16       16.30        4.69      4.94 o 
  -4   3  16       23.87       31.26      5.30 o 
  -3   3  16       12.02        3.24      4.66 o 
  -2   3  16        8.67        8.57      3.72 o 
  -1   3  16       33.63       40.55      4.70 o 
   0   3  16       49.94       49.41      5.14 o 
   1   3  16        2.74        7.15      3.68 o 
   2   3  16       34.66       34.50      7.84 o 
   3   3  16        0.18       -2.55      4.28 o 
   4   3  16        6.22       -2.24      5.81 o 
  -9   4  16        0.09       -4.73      4.73 o 
  -8   4  16        2.56        6.34      5.70 o 
  -7   4  16        0.17       -2.41      5.27 o 
  -6   4  16       58.52       56.86      6.69 o 
  -5   4  16       10.28       11.38      6.82 o 
  -4   4  16        0.21       -6.72      6.72 o 
  -3   4  16        0.04       -3.36      4.22 o 
  -2   4  16       23.02       24.63      5.53 o 
  -1   4  16      134.53      150.85     14.25 o 
   0   4  16       36.26       29.82      5.53 o 
   1   4  16        1.41        1.24      4.66 o 
   2   4  16        4.98       12.97      4.83 o 
   3   4  16       10.49       10.96      5.60 o 
   4   4  16        0.54       -8.21      8.21 o 
  -9   5  16        2.44       -2.62      4.86 o 
  -8   5  16        3.80       -4.27      5.43 o 
  -7   5  16        2.95       -2.99      4.97 o 
  -6   5  16        0.73        4.57      4.89 o 
  -5   5  16       10.27       21.08      7.70 o 
  -4   5  16       16.30        3.63      8.59 o 
  -3   5  16        4.10       -3.73      6.72 o 
  -2   5  16       40.94       47.80      6.34 o 
  -1   5  16       55.73       40.92      7.84 o 
   0   5  16       39.10       40.47      6.27 o 
   1   5  16        0.10       -0.08      4.66 o 
   2   5  16       25.40       28.51      5.53 o 
   3   5  16       55.60       60.99      6.33 o 
   4   5  16        9.61       -5.97      8.21 o 
  -9   6  16        4.89       10.27      6.48 o 
  -8   6  16        0.60       -2.25      5.55 o 
  -7   6  16        6.09        4.20      5.38 o 
  -6   6  16       37.50       36.92      6.13 o 
  -5   6  16        2.06       -2.61      4.83 o 
  -4   6  16       20.10       19.82     12.69 o 
  -3   6  16       30.33       38.08      8.21 o 
  -2   6  16       29.10       16.02      5.74 o 
  -1   6  16        1.27       -0.75      5.23 o 
   0   6  16       23.92       13.97      5.53 o 
   1   6  16       15.20        6.17      5.00 o 
   2   6  16        0.11       -2.16      4.66 o 
   3   6  16        1.22        4.36      4.83 o 
   4   6  16       10.94       13.44     10.45 o 
  -8   7  16        0.74        0.48      5.47 o 
  -7   7  16        7.76        5.22      5.68 o 
  -6   7  16        1.61        2.30      5.82 o 
  -5   7  16       31.25       37.65      6.04 o 
  -4   7  16       16.23       11.33      6.05 o 
  -3   7  16       50.06       53.02      9.71 o 
  -2   7  16        2.60        2.24      5.28 o 
  -1   7  16        5.16        2.16      5.00 o 
   0   7  16       21.16       22.02      5.97 o 
   1   7  16        0.28       -4.31      5.23 o 
   2   7  16        1.00        2.24      4.41 o 
   3   7  16       24.05       25.25      5.38 o 
  -8   8  16        0.33       -2.32      5.83 o 
  -7   8  16        9.66       18.07      5.79 o 
  -6   8  16       43.54       42.66      6.48 o 
  -5   8  16        1.56       11.20      5.92 o 
  -4   8  16       65.37       83.63     11.20 o 
  -3   8  16       14.44       10.45      7.47 o 
  -2   8  16        4.22        2.92      5.53 o 
  -1   8  16        8.14       -1.18      5.00 o 
   0   8  16        8.27       11.84      5.20 o 
   1   8  16        2.37        3.77      5.00 o 
   2   8  16        2.00        1.57      4.83 o 
   3   8  16        2.27        8.36      4.97 o 
  -8   9  16        0.21       -3.03      5.79 o 
  -7   9  16        0.50        1.10      5.79 o 
  -6   9  16        0.48       -0.96      5.38 o 
  -5   9  16        3.76        3.92      6.27 o 
  -4   9  16        0.59        8.96      8.21 o 
  -3   9  16        9.54       10.45      8.21 o 
  -2   9  16       41.06       27.63      8.21 o 
  -1   9  16        4.74        7.09      5.28 o 
   0   9  16        1.19       -1.73      5.00 o 
   1   9  16        5.01        5.65      5.38 o 
   2   9  16        0.36       -1.34      4.83 o 
   3   9  16        0.66        2.24      5.97 o 
  -7  10  16        6.42        3.91      5.84 o 
  -6  10  16        0.64       -5.15      5.15 o 
  -5  10  16        0.02       -4.62      5.74 o 
  -4  10  16       14.19       14.93      8.21 o 
  -3  10  16       17.94        8.21      8.21 o 
  -2  10  16       60.06       50.03      9.71 o 
  -1  10  16       22.10       21.29     10.45 o 
   0  10  16        2.95        0.67      5.60 o 
   1  10  16        2.19        4.32      5.00 o 
   2  10  16        8.55       11.20      5.38 o 
  -7  11  16        3.63       -1.49      8.21 o 
  -6  11  16        0.05       -0.56      6.08 o 
  -5  11  16        0.05        1.17      5.92 o 
  -4  11  16        3.81       -5.23      8.21 o 
  -3  11  16        7.83       18.67      8.96 o 
  -2  11  16       31.78       37.34      8.96 o 
  -1  11  16        3.11        9.81      5.53 o 
   0  11  16        0.55       -3.42      5.00 o 
   1  11  16        0.43       -6.96      8.59 o 
  -6  12  16        0.59       -6.81     16.43 o 
  -5  12  16        8.66        5.23      8.21 o 
  -4  12  16        0.41       -0.75      7.47 o 
  -3  12  16       22.61       21.65      8.96 o 
  -2  12  16       20.86       14.93      8.21 o 
  -1  12  16        0.76       -5.19      5.53 o 
   0  12  16       16.64       12.42      5.74 o 
   1  12  16        2.50        0.75      6.72 o 
  -5  13  16        1.88       -0.75      8.21 o 
  -4  13  16        1.98       -4.48      8.21 o 
  -3  13  16        0.62       -2.99      7.47 o 
  -2  13  16        8.41       11.95      8.21 o 
  -1  13  16        0.08       -3.20      5.53 o 
  -9   0  17        5.12        4.74      9.33 o 
  -7   0  17       11.22        7.02      6.21 o 
  -5   0  17        6.58        8.54      7.47 o 
  -3   0  17       27.54       19.41      7.47 o 
  -1   0  17       44.46       51.52      8.96 o 
   1   0  17        0.24        6.72      7.47 o 
   3   0  17        0.49        0.75      8.21 o 
  -9   1  17        0.01       -3.76      4.79 o 
  -8   1  17        0.00       -1.58      4.53 o 
  -7   1  17       33.85       21.44      5.50 o 
  -6   1  17        0.28       -1.40      3.98 o 
  -5   1  17        0.06       -3.60      6.72 o 
  -4   1  17        8.70       -0.12      5.00 o 
  -3   1  17        0.08       -2.99      5.97 o 
  -2   1  17        6.24        8.59      4.75 o 
  -1   1  17        3.99        4.48      4.75 o 
   0   1  17        0.26        4.85      4.75 o 
   1   1  17        5.33        1.41      5.00 o 
   2   1  17       10.09        5.23      8.21 o 
   3   1  17       11.84        7.47      8.96 o 
  -9   2  17        4.40        9.58      5.84 o 
  -8   2  17       16.70       11.97      4.97 o 
  -7   2  17        1.96        3.45      4.75 o 
  -6   2  17        5.11       -1.69      4.80 o 
  -5   2  17       10.32       11.20      5.92 o 
  -4   2  17       12.24        5.23     10.45 o 
  -3   2  17        3.07       -3.51     15.31 o 
  -2   2  17        0.00       -4.26      4.46 o 
  -1   2  17       21.22       26.24      6.49 o 
   0   2  17        4.40       10.16      5.20 o 
   1   2  17        0.17        1.87      5.28 o 
   2   2  17        1.29        6.76      5.20 o 
   3   2  17       16.32       11.02      8.59 o 
  -9   3  17        1.28       -6.72      8.21 o 
  -8   3  17        0.30       -4.75      4.75 o 
  -7   3  17        0.72       -3.15      5.24 o 
  -6   3  17        0.00       -3.24      5.05 o 
  -5   3  17        2.79       -1.76      5.74 o 
  -4   3  17       11.33       11.20      9.71 o 
  -3   3  17        9.93       -2.24      4.75 o 
  -2   3  17        2.09       -0.75      4.75 o 
  -1   3  17        0.35       -3.65     11.20 o 
   0   3  17        1.46       -3.97      3.97 o 
   1   3  17       37.44       30.16     10.83 o 
   2   3  17       30.77       37.53      6.08 o 
   3   3  17       21.29       27.61      5.53 o 
  -8   4  17        1.27       -5.60      5.60 o 
  -7   4  17        0.82       -0.75      5.25 o 
  -6   4  17        1.43       -0.06      5.44 o 
  -5   4  17        6.80        2.85      5.74 o 
  -4   4  17        2.39       -6.72      6.72 o 
  -3   4  17        0.03       -1.49      4.75 o 
  -2   4  17       11.06        6.60      5.00 o 
  -1   4  17        0.06        3.85      5.00 o 
   0   4  17        9.93        1.01      5.20 o 
   1   4  17       74.12       75.12      7.17 o 
   2   4  17        0.18       -1.66      5.23 o 
   3   4  17        1.26        0.79      4.83 o 
  -8   5  17        1.81       -1.52      8.28 o 
  -7   5  17        2.48        7.12      5.79 o 
  -6   5  17        0.41        0.09      5.27 o 
  -5   5  17        8.57        1.12      6.27 o 
  -4   5  17        5.74        7.47      8.21 o 
  -3   5  17        7.71       11.13      5.53 o 
  -2   5  17       19.48       22.60      5.81 o 
  -1   5  17       11.55       17.85      5.74 o 
   0   5  17        6.71        8.78      5.53 o 
   1   5  17        0.06       -4.66      4.66 o 
   2   5  17        8.63       10.77      5.38 o 
   3   5  17        1.87       -4.78      4.97 o 
  -8   6  17       15.05       18.51      7.43 o 
  -7   6  17        3.84       12.58      6.84 o 
  -6   6  17        0.08       -5.20      6.27 o 
  -5   6  17        6.40       10.45      8.21 o 
  -4   6  17        0.02       -4.48      7.47 o 
  -3   6  17        5.47        7.82      5.53 o 
  -2   6  17        2.83       -0.63     11.95 o 
  -1   6  17        0.03        4.48      6.72 o 
   0   6  17        3.39        8.36      5.20 o 
   1   6  17       18.96       11.95      6.72 o 
   2   6  17       21.20       13.92      5.53 o 
   3   6  17       13.41       14.19     10.45 o 
  -7   7  17        1.18       -5.14      6.88 o 
  -6   7  17        1.05       -2.86      6.08 o 
  -5   7  17        0.42       -0.75      7.47 o 
  -4   7  17       17.68       11.95      8.21 o 
  -3   7  17       15.85       17.17      8.21 o 
  -2   7  17        0.82       -5.00      5.00 o 
  -1   7  17        5.86        2.52      5.00 o 
   0   7  17       10.48       15.15      5.53 o 
   1   7  17       10.36        5.04      5.20 o 
   2   7  17        0.65       -7.80     10.45 o 
  -7   8  17        2.64        2.68      5.76 o 
  -6   8  17        0.48       -0.66      6.46 o 
  -5   8  17        6.72       12.69      8.96 o 
  -4   8  17        1.79        8.96      8.21 o 
  -3   8  17        6.39       10.45      8.21 o 
  -2   8  17        0.23       -4.85      5.28 o 
  -1   8  17        2.46       -1.12      5.28 o 
   0   8  17        6.04        0.04      5.20 o 
   1   8  17        0.28       -1.42      5.20 o 
   2   8  17        1.80        3.14      4.97 o 
  -7   9  17        0.00       -2.99      8.21 o 
  -6   9  17        5.96        7.55      7.00 o 
  -5   9  17       40.00       63.47     11.20 o 
  -4   9  17       18.08       22.40      8.96 o 
  -3   9  17        4.24        1.49      7.47 o 
  -2   9  17       19.26       23.08      6.05 o 
  -1   9  17        0.33        1.87      5.28 o 
   0   9  17        0.52       -0.71      5.20 o 
   1   9  17        5.29        4.59      5.38 o 
  -6  10  17        1.94        8.63      7.00 o 
  -5  10  17        1.77        2.24      7.47 o 
  -4  10  17        3.38        2.24      8.21 o 
  -3  10  17        4.14        4.48      8.21 o 
  -2  10  17        4.95       12.69      5.81 o 
  -1  10  17        0.06       -0.78      7.09 o 
   0  10  17        6.52       10.93      5.74 o 
   1  10  17        3.94        0.75      7.47 o 
  -5  11  17        0.56        2.24      8.96 o 
  -4  11  17        6.02       -5.97      8.21 o 
  -3  11  17        6.56        5.97      8.21 o 
  -2  11  17       15.39       17.02      6.27 o 
  -1  11  17       14.32       16.12      6.27 o 
  -3  12  17        1.13       -3.73      7.47 o 
  -2  12  17        3.00        6.10      6.05 o 
  -8   0  18        6.55       11.51     14.19 o 
  -6   0  18        0.85        1.49      7.47 o 
  -2   0  18       45.50       64.22      9.71 o 
   0   0  18        7.27        3.73      7.47 o 
   2   0  18        1.15        6.72      8.96 o 
  -8   1  18        0.24        2.17      5.60 o 
  -7   1  18        4.93        4.04      4.68 o 
  -6   1  18       21.10       19.67      6.05 o 
  -5   1  18        0.01       -4.48      7.47 o 
  -4   1  18        3.40       -7.47      7.47 o 
  -3   1  18        0.14       -4.66      4.66 o 
  -2   1  18        0.20       -2.99      6.72 o 
  -1   1  18        0.51        8.21      7.47 o 
   0   1  18        0.37        3.36      5.28 o 
   1   1  18        2.32        1.39      5.53 o 
   2   1  18        2.07       -2.01      6.05 o 
  -8   2  18        2.04        4.58      6.35 o 
  -7   2  18        0.37        0.89      4.68 o 
  -6   2  18        0.29       -6.72      6.72 o 
  -5   2  18        4.28       -5.97      7.47 o 
  -4   2  18        1.85       -4.66      4.66 o 
  -3   2  18        0.79       -2.61      5.28 o 
  -2   2  18       48.77       53.42      7.11 o 
  -1   2  18        8.69        9.53      5.53 o 
   0   2  18        3.70       -0.93      5.60 o 
   1   2  18       20.33       15.80      4.94 o 
   2   2  18        0.54       -0.35      4.83 o 
  -7   3  18        0.12       -3.50      7.84 o 
  -6   3  18        0.00        2.24      7.47 o 
  -5   3  18        2.13       -2.24      8.21 o 
  -4   3  18        0.31       -5.00      5.00 o 
  -3   3  18        1.02       -1.53      5.00 o 
  -2   3  18       16.05       25.87      6.05 o 
  -1   3  18        2.27       -0.83      5.00 o 
   0   3  18       20.00       19.21      5.74 o 
   1   3  18       15.97        8.21      5.38 o 
   2   3  18       29.66       42.62      7.47 o 
  -7   4  18        0.00       -1.61      6.62 o 
  -6   4  18        4.67        4.48      8.96 o 
  -5   4  18        6.18        2.99      8.21 o 
  -4   4  18        1.99        2.56      5.53 o 
  -3   4  18        0.00       -1.49      5.28 o 
  -2   4  18       13.65       23.44      6.05 o 
  -1   4  18       36.63       35.90     13.07 o 
   0   4  18       14.97       14.73      5.74 o 
   1   4  18       35.14       58.43      7.00 o 
   2   4  18       20.64       47.79     11.95 o 
  -7   5  18        3.25       -0.83      7.00 o 
  -6   5  18        6.63        1.49      8.21 o 
  -5   5  18        0.06       -3.73      8.21 o 
  -4   5  18        0.33       -0.25      5.53 o 
  -3   5  18       13.97       16.43      6.34 o 
  -2   5  18       22.33       32.19      6.58 o 
  -1   5  18        2.84        5.62      5.53 o 
   0   5  18       18.23       26.47      7.84 o 
   1   5  18        2.04        5.44      5.38 o 
  -7   6  18        0.06        5.23      8.96 o 
  -6   6  18        1.03        4.48      8.21 o 
  -5   6  18        4.38        1.49      8.21 o 
  -4   6  18       16.31        8.21      8.21 o 
  -3   6  18       43.95       48.19      7.39 o 
  -2   6  18       15.54       16.36      6.05 o 
  -1   6  18       15.60       16.05      5.81 o 
   0   6  18        3.21        6.52      5.74 o 
   1   6  18        3.86       -0.64      5.38 o 
  -6   7  18        0.00       -2.99      8.21 o 
  -5   7  18        6.48       11.20      8.96 o 
  -4   7  18        1.13       -7.47      7.47 o 
  -3   7  18       14.96       17.80      6.58 o 
  -2   7  18       17.17       26.57      6.58 o 
  -1   7  18        0.00        2.02      5.20 o 
   0   7  18        0.93       -1.07      5.53 o 
   1   7  18        0.31       -8.21      8.21 o 
  -6   8  18       19.40       37.34     10.45 o 
  -5   8  18        2.36        4.48      8.21 o 
  -4   8  18       15.50       15.68      8.96 o 
  -3   8  18        0.33       -0.57      5.53 o 
  -2   8  18        2.70       -0.81      5.74 o 
  -1   8  18        3.63        6.35      5.81 o 
   0   8  18        0.02       -3.73      5.38 o 
  -5   9  18        2.37       12.69      9.71 o 
  -4   9  18        0.05       -3.73      8.21 o 
  -3   9  18        0.82       -2.14      6.35 o 
  -2   9  18       14.20       16.05      6.34 o 
  -1   9  18        0.00       -2.45      9.33 o 
  -2  10  18       28.96       38.08     11.20 o 
  -5   0  19       17.22       32.86      9.71 o 
  -6   1  19        0.54       -3.83      6.05 o 
  -5   1  19        0.00       -5.23      8.21 o 
  -4   1  19        3.21        2.24      8.21 o 
  -3   1  19        3.04       -7.47      8.21 o 
  -2   1  19        0.52       -4.48      8.21 o 
   0   1  19        8.03       -5.23      8.21 o 
  -6   2  19        0.01       -7.47      7.47 o 
  -5   2  19        0.21       -1.49      8.21 o 
  -4   2  19       23.32       12.69      8.21 o 
  -3   2  19        3.64       -7.47      7.47 o 
  -2   2  19        9.07        8.82     13.81 o 
  -1   2  19       16.23       28.10      6.58 o 
   0   2  19        6.34        6.04      5.74 o 
  -6   3  19        2.97       -3.73      8.21 o 
  -5   3  19       11.36        9.71      8.96 o 
  -4   3  19        0.47       -2.99      8.21 o 
  -3   3  19       21.74       26.02      6.58 o 
  -2   3  19        7.66       -2.61      5.81 o 
  -1   3  19        1.42        1.32      5.53 o 
   0   3  19       11.12       12.76      5.74 o 
  -6   4  19        5.03       22.40      9.71 o 
  -5   4  19        6.85       10.45      8.96 o 
  -4   4  19       16.47       18.67      6.34 o 
  -3   4  19        3.60       -3.38      5.53 o 
  -2   4  19        3.04        3.36      5.81 o 
  -1   4  19       27.30       34.58      6.80 o 
   0   4  19       13.30       14.19      9.71 o 
  -5   5  19        6.04       17.92      9.71 o 
  -4   5  19       11.89       10.62      6.05 o 
  -3   5  19        7.31       13.44      6.34 o 
  -2   5  19       15.39       10.58      6.05 o 
  -1   5  19        0.37        2.63      5.53 o 
  -5   6  19        2.88        6.72      8.96 o 
  -4   6  19        1.56        3.67      6.05 o 
  -3   6  19       34.88       47.54     13.81 o 
  -2   6  19        0.38        1.46      6.05 o 
  -1   6  19        1.04        5.23      8.96 o 
  -4   7  19        8.35       -5.23      8.21 o 
  -3   7  19        1.41        5.23      6.34 o 
                                                 
